# Supplementary material for: N′-(3,5-Dichloro-2-hy­droxy­benzyl­idene)-4-nitro­benzohydrazide methanol solvate
Source: Acta Crystallogr Sect E Struct Rep Online. 2010 Sep 15;66(Pt 10):o2562. doi: 10.1107/S1600536810036184 (PMC2983133; doi:10.1107/S1600536810036184)
Supplement: Supplementary file 2 [file e-66-o2562-Isup2.hkl]

# 
# h,k,l, Fc-squared, Fo-squared, sigma(Fo-squared) and status flag 
# 
data_I
_shelx_title ' test_0m in P2(1)/n' 
_shelx_refln_list_code          4 
_shelx_F_calc_maximum      317.06 
_exptl_crystal_F_000       792.00 
_reflns_d_resolution_high  0.7828 
 
loop_ 
 _symmetry_equiv_pos_as_xyz 
 'x, y, z' 
 '-x+1/2, y+1/2, -z+1/2' 
 '-x, -y, -z' 
 'x-1/2, -y-1/2, z-1/2' 
 
_cell_length_a     7.4150 
_cell_length_b    13.4080 
_cell_length_c    16.6740 
_cell_angle_alpha  90.000 
_cell_angle_beta   99.716 
_cell_angle_gamma  90.000 
 
_shelx_F_squared_multiplier     1.000 
 
loop_ 
 _refln_index_h 
 _refln_index_k 
 _refln_index_l 
 _refln_F_squared_calc 
 _refln_F_squared_meas 
 _refln_F_squared_sigma 
 _refln_observed_status 
   2   0   0     1466.55     1597.83     33.06 o 
   4   0   0     3574.75     3538.62     71.17 o 
   6   0   0       36.83       48.23     14.91 o 
   8   0   0       72.90       66.64     29.08 o 
   1   1   0      980.92     1012.56     21.25 o 
   2   1   0        0.19        3.71      3.01 o 
   3   1   0      768.38      726.42     16.53 o 
   4   1   0     2042.41     1971.81     33.78 o 
   5   1   0       22.05       15.90      6.05 o 
   6   1   0      146.33      176.12     21.93 o 
   7   1   0       48.87       41.72     11.74 o 
   8   1   0       16.49       36.88     17.48 o 
   9   1   0        1.69        9.70     17.35 o 
   0   2   0     9801.01     8982.62    189.88 o 
   1   2   0     1171.63     1117.71     24.80 o 
   2   2   0    21928.61    20968.38    379.69 o 
   3   2   0     3059.04     3164.52     42.84 o 
   4   2   0       89.91       98.40      8.38 o 
   5   2   0      967.20      920.07     23.73 o 
   6   2   0        1.26        8.74      7.94 o 
   7   2   0        1.23       -5.05      9.31 o 
   8   2   0       19.59       33.83     14.12 o 
   9   2   0        7.32       11.34     25.23 o 
   1   3   0     1639.44     1627.70     31.04 o 
   2   3   0     2153.35     2154.61     34.92 o 
   3   3   0      317.61      318.45     11.27 o 
   4   3   0     1477.09     1527.03     32.16 o 
   5   3   0       29.47       26.29     15.92 o 
   6   3   0     1202.44     1095.75     43.73 o 
   7   3   0      111.44      105.18     26.11 o 
   8   3   0       94.11       84.80     21.33 o 
   9   3   0        0.65       34.22     37.35 o 
   0   4   0        0.70        2.28     10.32 o 
   1   4   0       40.21       50.69      4.58 o 
   2   4   0       12.89        9.87      5.03 o 
   3   4   0       22.08       26.76      4.46 o 
   4   4   0     1985.43     2011.88     33.88 o 
   5   4   0        0.18        2.39      7.05 o 
   6   4   0       28.11       18.00     12.95 o 
   7   4   0       83.51       63.81     25.15 o 
   8   4   0      126.29      146.45     25.56 o 
   9   4   0       10.48       33.12     21.70 o 
   1   5   0     2999.51     2979.36     38.86 o 
   2   5   0      119.61      128.68      7.23 o 
   3   5   0       52.71       64.71      6.84 o 
   4   5   0      770.21      840.57     27.57 o 
   5   5   0        6.17       12.06      8.29 o 
   6   5   0      160.86      168.40     18.13 o 
   7   5   0        6.70       12.99     10.53 o 
   8   5   0        7.47       28.86     24.20 o 
   0   6   0     1244.56     1250.38     51.27 o 
   1   6   0       67.03       81.00      7.81 o 
   2   6   0      406.67      458.40     12.37 o 
   3   6   0      146.76      159.07     13.59 o 
   4   6   0        5.76       11.82      7.70 o 
   5   6   0       55.79       47.38     11.89 o 
   6   6   0        4.22        5.29      9.28 o 
   7   6   0       36.07       35.25     17.50 o 
   8   6   0        0.08       -9.25     15.94 o 
   1   7   0      551.77      681.73     45.00 o 
   2   7   0     1852.95     1919.21     34.83 o 
   3   7   0      752.85      734.03     25.84 o 
   4   7   0       70.19      106.40     14.08 o 
   5   7   0       46.37       86.04     14.12 o 
   6   7   0       55.33       48.88     17.78 o 
   7   7   0        1.97        5.90     16.12 o 
   8   7   0        7.10       35.00     21.24 o 
   0   8   0     1062.26     1025.50     31.86 o 
   1   8   0       56.31       52.85      8.45 o 
   2   8   0      597.36      563.61     28.66 o 
   3   8   0      120.67      121.87     18.46 o 
   4   8   0      191.24      221.21     24.05 o 
   5   8   0       55.97       33.92     16.13 o 
   6   8   0       10.86       31.46     17.35 o 
   7   8   0        3.57        6.73     16.52 o 
   8   8   0       62.53       38.30     21.70 o 
   1   9   0      200.23      213.82     14.21 o 
   2   9   0       54.71       50.25     19.03 o 
   3   9   0      787.82      796.24     37.35 o 
   4   9   0        1.30       -2.30     11.49 o 
   5   9   0      134.58      140.16     23.43 o 
   6   9   0       65.33       83.87     22.56 o 
   7   9   0       64.36       62.66     22.75 o 
   0  10   0      338.37      350.76     21.62 o 
   1  10   0      342.67      467.42     32.07 o 
   2  10   0      694.50      619.26     67.05 o 
   3  10   0      114.61      121.42     20.78 o 
   4  10   0        8.62       -4.71     13.81 o 
   5  10   0        0.75       17.65     14.34 o 
   6  10   0        7.74       14.34     20.38 o 
   7  10   0        6.73       36.51     22.19 o 
   1  11   0       15.73       20.05     16.23 o 
   2  11   0       46.44       44.61     17.35 o 
   3  11   0      351.63      368.86     32.50 o 
   4  11   0       96.04      105.39     22.33 o 
   5  11   0       44.91       40.57     19.30 o 
   6  11   0       54.73       33.62     19.98 o 
   7  11   0        4.83       22.83     24.39 o 
   0  12   0       72.36       70.32     28.65 o 
   1  12   0      246.05      279.99     28.99 o 
   2  12   0      123.43      147.32     51.23 o 
   3  12   0       25.24        7.85     16.35 o 
   4  12   0      609.73      497.58     92.96 o 
   5  12   0        0.13       12.67     21.44 o 
   6  12   0        8.89       16.81     20.70 o 
   1  13   0      316.49      311.79     32.45 o 
   2  13   0      154.65      167.93     22.63 o 
   3  13   0       16.95       17.76     18.19 o 
   4  13   0        3.80       26.68     17.57 o 
   5  13   0       84.63       90.59     25.93 o 
   6  13   0       28.57        6.43     40.06 o 
   0  14   0      202.51      209.97     42.74 o 
   1  14   0       67.98       67.91     21.41 o 
   2  14   0       79.81       83.90     15.39 o 
   3  14   0       60.57       57.57     25.60 o 
   4  14   0       40.56       28.67     21.50 o 
   5  14   0       12.25        5.53     31.25 o 
   1  15   0       42.33       10.79     24.90 o 
   2  15   0      144.20      100.94     25.69 o 
   3  15   0       97.34      106.96     31.96 o 
   4  15   0        6.88       25.88     19.29 o 
   0  16   0      135.10       76.91     32.38 o 
   1  16   0      115.55       89.86     24.95 o 
   2  16   0       97.65       71.01     26.12 o 
   3  16   0       28.96       12.48     47.85 o 
   1  17   0       77.77       44.82     24.48 o 
  -9   0   1        5.23        0.35     22.56 o 
  -7   0   1       43.33       27.31     19.85 o 
  -5   0   1       96.42      106.57     15.82 o 
  -3   0   1     2095.59     2027.99     43.01 o 
   1   0   1     2181.20     2128.22     36.24 o 
   3   0   1       17.86       23.78      6.82 o 
   5   0   1      319.88      389.54     46.57 o 
   7   0   1      314.00      295.77     26.07 o 
   9   0   1       46.92       81.20     31.78 o 
  -9   1   1       11.98       16.81     25.38 o 
  -8   1   1       38.05       32.66     16.78 o 
  -7   1   1        8.87        9.06     12.01 o 
  -6   1   1       37.72       36.53      8.01 o 
  -5   1   1      822.04      752.05     20.65 o 
  -4   1   1      775.75      759.49     18.72 o 
  -3   1   1     2810.48     2741.65     37.71 o 
  -2   1   1     9263.64     8990.11     93.71 o 
  -1   1   1      903.73      957.97     25.99 o 
   1   1   1      846.15      829.88     12.91 o 
   2   1   1   100526.14    84312.26    809.43 o 
   3   1   1       45.16       48.12      5.67 o 
   4   1   1     5527.06     5384.51     69.35 o 
   5   1   1       84.20      103.76     10.30 o 
   6   1   1       32.88       32.72      8.38 o 
   7   1   1      132.10      137.39     21.57 o 
   8   1   1        3.34        8.49     19.92 o 
   9   1   1       12.33       18.86     19.01 o 
  -9   2   1       13.18       37.56     30.25 o 
  -8   2   1        0.00       -2.37     19.71 o 
  -7   2   1        0.00       -5.62     10.26 o 
  -6   2   1      235.21      212.32     17.26 o 
  -5   2   1       49.22       48.20      7.61 o 
  -4   2   1       50.72       57.76      6.84 o 
  -3   2   1      213.31      189.02     10.62 o 
  -2   2   1     2906.27     2853.82     73.40 o 
  -1   2   1      140.82      115.60      7.48 o 
   0   2   1     5305.73     5225.97     54.58 o 
   1   2   1       90.43       87.30      4.66 o 
   2   2   1    12964.98    12091.43    142.13 o 
   3   2   1        0.30       -2.37      3.14 o 
   4   2   1     1278.12     1278.56     32.13 o 
   5   2   1      394.77      402.86     16.73 o 
   6   2   1     1715.48     1635.03     44.67 o 
   7   2   1       89.82       72.47     14.32 o 
   8   2   1      112.45       96.60     19.28 o 
   9   2   1        3.31       14.89     24.73 o 
  -9   3   1        0.96        4.55     23.70 o 
  -8   3   1        0.37       29.93     16.43 o 
  -7   3   1       35.17       36.42     15.25 o 
  -6   3   1      263.48      257.83     23.54 o 
  -5   3   1      199.07      189.49     31.28 o 
  -4   3   1     1007.59      952.37     32.70 o 
  -3   3   1      199.40      191.06      8.21 o 
  -2   3   1     1942.68     1929.65     34.06 o 
  -1   3   1     9242.69     9034.95    173.32 o 
   0   3   1     9449.04     9146.19     93.83 o 
   1   3   1      263.97      223.68      7.37 o 
   2   3   1        4.16       13.10      3.47 o 
   3   3   1      304.58      327.03     11.61 o 
   4   3   1     1736.30     1719.15     35.70 o 
   5   3   1      225.24      240.92     15.34 o 
   6   3   1        5.85        8.02     10.53 o 
   7   3   1       62.43       57.19     13.45 o 
   8   3   1       38.81       62.60     14.23 o 
   9   3   1       29.64       65.27     55.43 o 
  -9   4   1        7.96       22.33     26.50 o 
  -8   4   1        0.63        7.06     14.21 o 
  -7   4   1       14.40       24.20     15.40 o 
  -6   4   1      900.83      866.73     31.83 o 
  -5   4   1      224.30      248.16     29.26 o 
  -4   4   1     2880.38     2954.99     55.26 o 
  -3   4   1      698.10      683.42     21.20 o 
  -2   4   1     2431.24     2352.60     50.29 o 
  -1   4   1       89.23      125.45     11.14 o 
   0   4   1     1814.32     1786.08     25.47 o 
   1   4   1      315.43      325.02      9.48 o 
   2   4   1     1904.64     1768.45     26.82 o 
   3   4   1     1460.86     1388.46     24.97 o 
   4   4   1      473.19      446.92     15.01 o 
   5   4   1      506.52      420.60     47.20 o 
   6   4   1        6.27        8.71      8.95 o 
   7   4   1        2.94       -2.90      8.37 o 
   8   4   1      275.95      253.82     46.09 o 
  -8   5   1        4.24       41.03     18.38 o 
  -7   5   1       32.03       50.13     17.59 o 
  -6   5   1      167.94      183.35     37.18 o 
  -5   5   1        7.85        7.56      8.57 o 
  -4   5   1      171.04      176.27     14.73 o 
  -3   5   1      555.80      522.21     20.51 o 
  -2   5   1     1342.21     1406.73     37.86 o 
  -1   5   1     2980.38     3076.83     45.25 o 
   0   5   1      775.84      711.81     18.34 o 
   1   5   1      339.43      328.02     10.47 o 
   2   5   1      298.99      314.18     10.38 o 
   3   5   1        0.34       -2.28      3.21 o 
   4   5   1       36.71       43.60     10.01 o 
   5   5   1       22.14       29.08     11.21 o 
   6   5   1      602.20      602.61     29.53 o 
   7   5   1       16.54       23.69     11.39 o 
   8   5   1      136.85      143.03     23.22 o 
  -8   6   1        5.35        5.69     22.33 o 
  -7   6   1       72.34       71.72     27.89 o 
  -6   6   1      115.75      136.05     22.51 o 
  -5   6   1       24.23       27.21     13.48 o 
  -4   6   1     1320.20     1307.39     44.03 o 
  -3   6   1      151.86      163.91     16.98 o 
  -2   6   1     5775.88     5735.55    143.47 o 
  -1   6   1       63.96       65.52      9.25 o 
   0   6   1        0.21        6.70      4.75 o 
   1   6   1      271.94      258.28     10.44 o 
   2   6   1      111.21      119.15     10.97 o 
   3   6   1       87.42       77.80     10.85 o 
   4   6   1       70.58       78.95     12.43 o 
   5   6   1      220.56      262.78     20.36 o 
   6   6   1       98.70      100.33     21.22 o 
   7   6   1        8.53        9.62     11.10 o 
   8   6   1        2.72       12.82     18.06 o 
  -8   7   1        9.98       -0.57     24.24 o 
  -7   7   1        1.87        8.21     15.89 o 
  -6   7   1        4.91       22.13     15.03 o 
  -5   7   1      207.51      212.53     24.57 o 
  -4   7   1        2.40       -0.14     10.30 o 
  -3   7   1      496.32      508.78     26.91 o 
  -2   7   1      563.76      644.70     34.97 o 
  -1   7   1      209.23      192.44     10.97 o 
   0   7   1     1900.30     2048.89     39.50 o 
   1   7   1      152.38      159.44      9.77 o 
   2   7   1       44.21       60.26      8.41 o 
   3   7   1       29.75        7.35      8.49 o 
   4   7   1      733.17      699.73     27.44 o 
   5   7   1      100.64      100.92     15.24 o 
   6   7   1       41.29       46.25     13.24 o 
   7   7   1       15.56       16.66     12.29 o 
   8   7   1       11.16       35.96     21.08 o 
  -8   8   1        0.15        5.79     25.67 o 
  -7   8   1       19.55       24.96     19.50 o 
  -6   8   1        1.44       -1.73     19.73 o 
  -5   8   1       22.76       33.25     23.97 o 
  -4   8   1      533.34      584.29     31.93 o 
  -3   8   1      134.01      162.26     19.53 o 
  -2   8   1     1392.26     1321.27     86.42 o 
  -1   8   1       21.90       29.78      7.22 o 
   0   8   1     1679.88     1841.44     38.81 o 
   1   8   1        2.23        0.21      6.42 o 
   2   8   1       20.85       13.61      7.88 o 
   3   8   1        1.34        2.69     10.27 o 
   4   8   1      141.12      121.78     15.56 o 
   5   8   1       11.06       34.96     11.82 o 
   6   8   1        6.61       10.36     10.70 o 
   7   8   1       12.44       33.91     19.71 o 
   8   8   1        3.91        0.67     21.57 o 
  -8   9   1       29.19       26.23     26.92 o 
  -7   9   1        3.50       22.18     20.16 o 
  -6   9   1      146.96      171.10     30.00 o 
  -5   9   1       51.73       52.51     17.88 o 
  -4   9   1       58.89       46.46     16.80 o 
  -3   9   1      124.42      105.51     26.59 o 
  -2   9   1      172.70      209.79     22.23 o 
  -1   9   1       68.81       63.62      7.93 o 
   0   9   1      565.11      616.56     22.67 o 
   1   9   1      157.52      173.58     13.67 o 
   2   9   1       74.90      103.56     17.61 o 
   3   9   1      146.92      163.23     16.70 o 
   4   9   1      927.08      897.04     33.69 o 
   5   9   1       33.80       22.48     11.21 o 
   6   9   1       82.65       70.55     21.32 o 
   7   9   1       11.07        6.59     18.57 o 
  -7  10   1        5.04       26.29     25.82 o 
  -6  10   1       80.99       77.90     22.17 o 
  -5  10   1        0.56       -2.85     15.97 o 
  -4  10   1      131.56      130.45     22.21 o 
  -3  10   1        0.51      -15.37     10.25 o 
  -2  10   1     1728.58     1707.88     56.17 o 
  -1  10   1        0.04       -0.77      8.39 o 
   0  10   1      322.96      306.78     18.80 o 
   1  10   1       20.45       15.64     15.01 o 
   2  10   1      269.60      273.01     26.08 o 
   3  10   1        0.18      -13.02     11.74 o 
   4  10   1        6.18        5.36     14.06 o 
   5  10   1       88.83       45.01     19.01 o 
   6  10   1        0.83       -0.93     16.77 o 
   7  10   1       21.45       32.76     19.36 o 
  -7  11   1       29.71       62.95     33.69 o 
  -6  11   1        0.70        6.96     17.64 o 
  -5  11   1        0.00       -4.86     13.93 o 
  -4  11   1       17.93       31.20     16.85 o 
  -3  11   1      819.10      814.69     41.41 o 
  -2  11   1      231.27      272.00     27.56 o 
  -1  11   1      831.99      782.11     29.31 o 
   0  11   1      627.26      587.35     37.98 o 
   1  11   1      108.22      122.74     21.87 o 
   2  11   1       22.53       10.90     14.94 o 
   3  11   1       64.09       50.02     17.62 o 
   4  11   1      124.97      126.27     24.38 o 
   5  11   1        0.08       -9.85     15.75 o 
   6  11   1      155.41      148.55     28.28 o 
   7  11   1       11.59       30.75     24.16 o 
  -6  12   1       83.94       88.19     24.67 o 
  -5  12   1        0.96       -2.10     25.91 o 
  -4  12   1      261.81      226.12     42.02 o 
  -3  12   1      492.79      444.76     35.95 o 
  -2  12   1       74.47       72.05     13.74 o 
  -1  12   1        0.75       -3.41      8.32 o 
   0  12   1      104.18      117.46     22.50 o 
   1  12   1      347.46      338.27     31.29 o 
   2  12   1       13.04       29.69     17.87 o 
   3  12   1       90.16       77.22     21.40 o 
   4  12   1       17.81       18.99     18.79 o 
   5  12   1      312.52      317.60     35.80 o 
   6  12   1       28.38       20.43     23.45 o 
  -6  13   1        0.79       31.80     27.26 o 
  -5  13   1       10.65       -5.48     44.78 o 
  -4  13   1        1.24       -1.56     16.94 o 
  -3  13   1      238.47      227.53     21.90 o 
  -2  13   1       95.48       80.06     14.98 o 
  -1  13   1      176.54      151.25     17.65 o 
   0  13   1        0.21      -11.87     15.44 o 
   1  13   1      159.15      167.78     26.30 o 
   2  13   1       42.77       48.05     24.58 o 
   3  13   1      188.68      149.78     26.68 o 
   4  13   1        5.43       14.27     18.72 o 
   5  13   1       96.49      123.79     27.09 o 
  -5  14   1        2.04       -3.26     34.03 o 
  -4  14   1       61.26       58.91     20.16 o 
  -3  14   1        0.08       22.34     11.21 o 
  -2  14   1       89.07      102.74     26.01 o 
  -1  14   1        5.90        0.44     29.32 o 
   0  14   1        5.17       28.31     18.87 o 
   1  14   1        1.96        5.87     17.50 o 
   2  14   1       14.39        2.33     16.92 o 
   3  14   1      240.18      226.93     33.50 o 
   4  14   1       14.99       13.31     25.37 o 
   5  14   1       68.26       66.62     26.95 o 
  -4  15   1        8.33       29.15     15.23 o 
  -3  15   1       47.55       51.50     15.47 o 
  -2  15   1       40.35       48.87     22.04 o 
  -1  15   1      423.37      370.39     57.45 o 
   0  15   1      117.55      107.19     25.48 o 
   1  15   1      103.20      109.31     31.08 o 
   2  15   1        5.40        2.26     17.80 o 
   3  15   1        3.74        1.78     29.22 o 
   4  15   1       13.50       14.83     21.76 o 
  -3  16   1       16.41       14.58     23.31 o 
  -2  16   1       37.09       11.66     20.95 o 
  -1  16   1        4.91       -2.04     18.73 o 
   0  16   1      145.38      111.31     27.35 o 
   1  16   1      222.70      194.18     31.56 o 
   2  16   1        4.59       41.05     47.26 o 
   3  16   1       85.68       59.71     25.32 o 
  -1  17   1       17.44       10.21     24.23 o 
   0  17   1        0.02       18.32     21.19 o 
  -8   0   2        4.77       -8.31     17.38 o 
  -6   0   2      123.17      125.64     25.34 o 
  -4   0   2     2866.81     2544.64     82.84 o 
  -2   0   2    13663.45    12985.09    273.91 o 
   0   0   2     1071.40     1067.50     26.46 o 
   2   0   2     1268.68     1208.64     33.93 o 
   4   0   2    12371.88    11949.98    189.41 o 
   6   0   2     1398.26     1368.95     47.72 o 
   8   0   2      121.15       95.89     32.35 o 
  -9   1   2        2.89       32.79     25.57 o 
  -8   1   2       32.70       24.26     14.89 o 
  -7   1   2        2.09        8.45     12.32 o 
  -6   1   2       75.48       88.41     16.16 o 
  -5   1   2       30.95       55.71     12.26 o 
  -4   1   2      814.33      790.61     71.87 o 
  -3   1   2      104.62      101.64     10.61 o 
  -2   1   2     2470.43     2398.76     44.94 o 
  -1   1   2      819.18      803.40     17.79 o 
   0   1   2      672.30      704.03     11.99 o 
   1   1   2     1096.58     1039.73     16.20 o 
   2   1   2    20603.31    19118.28    192.22 o 
   3   1   2      269.25      281.29     18.56 o 
   4   1   2     7451.67     6975.88     86.19 o 
   5   1   2       35.57       37.60      7.39 o 
   6   1   2      254.88      219.83     15.26 o 
   7   1   2      120.35      114.01     16.29 o 
   8   1   2      134.28       88.17     22.27 o 
   9   1   2       31.29       17.63     18.58 o 
  -9   2   2       11.17       -2.77     22.31 o 
  -8   2   2       16.80       -4.87     19.85 o 
  -7   2   2       14.00       18.59     12.86 o 
  -6   2   2      353.43      325.34     25.59 o 
  -5   2   2      424.65      408.07     23.82 o 
  -4   2   2     1184.18     1121.29     48.69 o 
  -3   2   2        1.97        6.05      5.78 o 
  -2   2   2      906.96      948.77     24.17 o 
  -1   2   2      669.62      598.12     21.08 o 
   0   2   2     3641.66     3597.33     51.41 o 
   1   2   2      948.86      929.38     15.65 o 
   2   2   2     1147.14     1093.98     23.42 o 
   3   2   2     2521.83     2492.12     37.65 o 
   4   2   2     4543.09     4487.44     61.74 o 
   5   2   2        2.38        3.44      5.50 o 
   6   2   2     1128.64      999.38     35.06 o 
   7   2   2       32.63       26.83     13.95 o 
   8   2   2        7.10       11.54     14.18 o 
   9   2   2        0.13       29.25     27.30 o 
  -9   3   2       41.08       21.97     26.50 o 
  -8   3   2        5.23       30.24     27.58 o 
  -7   3   2        4.46        3.55     12.67 o 
  -6   3   2       16.98       27.49     17.05 o 
  -5   3   2       95.60       92.61     21.68 o 
  -4   3   2       71.17       73.43     12.47 o 
  -3   3   2        2.43       -0.16      5.95 o 
  -2   3   2      877.14      842.48     23.81 o 
  -1   3   2      552.76      567.24     29.42 o 
   0   3   2       30.40       22.55      3.71 o 
   1   3   2     2631.47     2646.26     34.01 o 
   2   3   2     1611.30     1584.26     26.54 o 
   3   3   2      100.63      108.09      7.91 o 
   4   3   2       50.35       48.01      7.85 o 
   5   3   2      374.84      367.51     18.56 o 
   6   3   2      870.62      807.20     39.02 o 
   7   3   2       49.23       56.27     14.71 o 
   8   3   2      130.21      146.75     20.23 o 
   9   3   2       16.70       26.80     54.42 o 
  -9   4   2        9.00        8.70     24.56 o 
  -8   4   2       20.60       36.64     24.11 o 
  -7   4   2       19.46       32.96     15.34 o 
  -6   4   2       73.52      100.22     33.74 o 
  -5   4   2      290.49      303.15     23.96 o 
  -4   4   2     1506.03     1606.66     45.49 o 
  -3   4   2        6.42       17.59      7.57 o 
  -2   4   2        4.66        6.68      6.20 o 
  -1   4   2       60.64       61.29      4.73 o 
   0   4   2     1378.30     1306.81     21.02 o 
   1   4   2      490.84      467.68     12.90 o 
   2   4   2       17.85       14.72      3.94 o 
   3   4   2     2097.49     2059.34     33.52 o 
   4   4   2      209.68      220.88     15.87 o 
   5   4   2        0.34       10.38      8.10 o 
   6   4   2      254.49      242.54     28.00 o 
   7   4   2        7.97       22.95     10.90 o 
   8   4   2       41.28       54.28     17.31 o 
  -9   5   2        0.09        2.82     26.23 o 
  -8   5   2       12.18        8.59     21.67 o 
  -7   5   2       33.56       52.31     17.32 o 
  -6   5   2       63.71       69.27     28.74 o 
  -5   5   2      233.04      261.85     36.43 o 
  -4   5   2     1179.87     1206.87     40.42 o 
  -3   5   2     1527.28     1499.55     41.42 o 
  -2   5   2     2145.27     2140.99     48.82 o 
  -1   5   2     1122.83     1173.38     20.18 o 
   0   5   2     9249.56     9249.69     99.84 o 
   1   5   2      107.37      101.82      8.21 o 
   2   5   2     1192.74     1180.24     29.54 o 
   3   5   2        1.64       -1.64      3.74 o 
   4   5   2       11.72        8.65      7.02 o 
   5   5   2      118.33      138.51     16.12 o 
   6   5   2        2.75       17.74     10.12 o 
   7   5   2       34.87       29.24     12.40 o 
   8   5   2        0.49       11.14     16.11 o 
  -8   6   2       10.76        5.55     20.83 o 
  -7   6   2       18.66       10.08     15.02 o 
  -6   6   2       20.18       11.67     12.53 o 
  -5   6   2       17.05        7.68     10.84 o 
  -4   6   2      236.74      317.66     23.43 o 
  -3   6   2      293.36      281.69     20.45 o 
  -2   6   2       94.26       76.33     12.36 o 
  -1   6   2       20.64       16.61      7.14 o 
   0   6   2     4747.92     4991.85     61.20 o 
   1   6   2     2027.30     2033.26     38.15 o 
   2   6   2      332.48      356.99     12.44 o 
   3   6   2      310.04      307.01     14.23 o 
   4   6   2      127.95      137.59     19.70 o 
   5   6   2      245.18      235.57     19.87 o 
   6   6   2      165.96      161.53     22.01 o 
   7   6   2        3.60       10.27     11.39 o 
   8   6   2       57.90       62.54     17.01 o 
  -8   7   2        2.85        7.66     23.01 o 
  -7   7   2       87.71      102.62     22.51 o 
  -6   7   2      162.21      157.18     25.48 o 
  -5   7   2       60.62       59.48     16.28 o 
  -4   7   2      129.97      164.69     32.50 o 
  -3   7   2       82.38       70.28     13.66 o 
  -2   7   2       86.50       75.00     13.42 o 
  -1   7   2      115.42      135.79     11.82 o 
   0   7   2       60.66      108.24     11.34 o 
   1   7   2        2.79       -2.82      4.43 o 
   2   7   2       20.25        4.89      4.96 o 
   3   7   2       61.19       73.10     13.12 o 
   4   7   2      120.29      151.85     16.15 o 
   5   7   2       86.89       74.18     13.55 o 
   6   7   2        0.48       -3.95      9.58 o 
   7   7   2        6.63        4.44     11.73 o 
   8   7   2        0.70        1.67     20.23 o 
  -8   8   2        4.73       12.39     23.45 o 
  -7   8   2        6.80       18.92     23.36 o 
  -6   8   2       20.71       17.53     15.14 o 
  -5   8   2      210.57      242.99     25.98 o 
  -4   8   2      288.00      334.04     26.75 o 
  -3   8   2       14.49       47.13     23.31 o 
  -2   8   2      338.29      317.36     23.78 o 
  -1   8   2     1836.71     1803.94     39.81 o 
   0   8   2       12.11       52.59     11.77 o 
   1   8   2      717.73      682.16     21.54 o 
   2   8   2     2203.56     2272.14     50.76 o 
   3   8   2        7.73       -2.18      7.09 o 
   4   8   2      178.59      165.78     18.34 o 
   5   8   2      248.56      266.45     32.39 o 
   6   8   2       35.27       36.34     13.45 o 
   7   8   2       19.30       18.00     13.41 o 
   8   8   2        2.93       17.86     22.47 o 
  -8   9   2       47.39       92.67     41.45 o 
  -7   9   2      241.25      188.02     42.48 o 
  -6   9   2       23.13       35.82     22.25 o 
  -5   9   2      104.22      131.10     21.72 o 
  -4   9   2       24.58        5.80     12.77 o 
  -3   9   2       29.27       27.14     13.64 o 
  -2   9   2        1.55       -1.93      7.26 o 
  -1   9   2      178.05      168.36     14.75 o 
   0   9   2        1.98        1.53      6.95 o 
   1   9   2        5.37       13.14      6.10 o 
   2   9   2     1100.22     1169.48     41.64 o 
   3   9   2      251.93      266.06     21.37 o 
   4   9   2      242.49      246.83     21.15 o 
   5   9   2       20.82       33.43     12.92 o 
   6   9   2       20.13       16.34     12.46 o 
   7   9   2        8.75       -5.04     12.03 o 
  -7  10   2        6.22       65.74     30.57 o 
  -6  10   2        6.80       24.75     18.40 o 
  -5  10   2      202.28      224.83     27.63 o 
  -4  10   2      438.61      441.46     35.84 o 
  -3  10   2        0.64        6.81     14.31 o 
  -2  10   2      214.72      290.11     24.80 o 
  -1  10   2     2147.07     2257.72     50.03 o 
   0  10   2        2.66       15.20      9.38 o 
   1  10   2      289.04      364.76     28.72 o 
   2  10   2      150.96      151.80     16.15 o 
   3  10   2        0.07       -1.32      8.81 o 
   4  10   2       23.22       30.97     12.47 o 
   5  10   2       12.36       15.00     11.37 o 
   6  10   2       25.32       34.63     14.71 o 
   7  10   2       54.13       46.86     23.83 o 
  -7  11   2        3.12       16.99     23.35 o 
  -6  11   2      249.71      199.75     41.77 o 
  -5  11   2      561.33      534.52     83.91 o 
  -4  11   2      202.25      192.51     26.55 o 
  -3  11   2        7.85       28.50     11.63 o 
  -2  11   2     1318.55     1234.36     38.08 o 
  -1  11   2       96.40       91.85     15.61 o 
   0  11   2      666.38      692.62     27.20 o 
   1  11   2      195.71      245.41     26.49 o 
   2  11   2       39.17        0.31     15.00 o 
   3  11   2       41.57       33.48     17.91 o 
   4  11   2       33.33       55.76     20.90 o 
   5  11   2      129.08      140.02     53.72 o 
   6  11   2       94.46       79.39     24.33 o 
  -5  12   2      179.11      152.53     35.19 o 
  -4  12   2        0.01       10.95     10.45 o 
  -3  12   2        5.68       13.68     13.92 o 
  -2  12   2        7.52       -2.68      8.56 o 
  -1  12   2        0.97       -6.30      9.27 o 
   0  12   2        2.59      -12.75     13.58 o 
   1  12   2       28.26       15.96     16.57 o 
   2  12   2      120.24       67.65     20.19 o 
   3  12   2      248.41      235.08     29.03 o 
   4  12   2       74.50       77.47     29.81 o 
   5  12   2        6.33       28.80     20.33 o 
   6  12   2       18.25       17.47     50.60 o 
  -6  13   2       68.19       83.97     19.55 o 
  -5  13   2        0.12       24.05     11.52 o 
  -4  13   2       36.03       54.27     15.35 o 
  -3  13   2       65.63       58.94     27.30 o 
  -2  13   2       86.69       57.91     14.28 o 
  -1  13   2       88.11       92.45     16.03 o 
   0  13   2      684.72      653.82     41.54 o 
   1  13   2       10.95       -3.62     15.88 o 
   2  13   2       23.08       21.91     18.34 o 
   3  13   2        6.46        7.97     17.65 o 
   4  13   2       30.97       33.74     20.44 o 
   5  13   2        2.14      -16.48     27.56 o 
  -5  14   2       22.04       59.72     16.82 o 
  -4  14   2       34.07       29.00     33.77 o 
  -3  14   2        3.48       16.60     15.02 o 
  -2  14   2       15.16       15.87     12.28 o 
  -1  14   2      169.61      182.27     28.45 o 
   0  14   2       92.31       95.08     32.80 o 
   1  14   2      121.33       99.87     23.41 o 
   2  14   2       76.16       67.81     22.21 o 
   3  14   2       69.44       56.94     23.53 o 
   4  14   2      111.98      142.32     29.62 o 
   5  14   2        0.01      -19.11     32.17 o 
  -4  15   2        4.17       18.17     17.00 o 
  -3  15   2       41.18       36.18     14.73 o 
  -2  15   2       74.11       35.58     20.94 o 
  -1  15   2        6.16       13.76     18.90 o 
   0  15   2       16.44       53.27     50.02 o 
   1  15   2        5.98       11.54     19.45 o 
   2  15   2      227.53      156.52     29.04 o 
   3  15   2       15.79       24.96     21.57 o 
   4  15   2       35.63       11.15     43.18 o 
  -3  16   2       31.07       47.25     24.77 o 
  -2  16   2       62.52       40.76     23.34 o 
  -1  16   2       47.99       43.46     29.37 o 
   0  16   2       22.83       52.02     23.04 o 
   1  16   2       45.92       60.57     23.61 o 
   2  16   2       30.39        3.57     26.69 o 
   3  16   2        0.86      -17.75     26.80 o 
   0  17   2       23.22       40.81     23.33 o 
  -7   0   3      124.77      132.36     29.03 o 
  -5   0   3       51.46       55.08     16.74 o 
  -3   0   3      828.55      768.67     33.28 o 
  -1   0   3     4269.30     4205.31     88.25 o 
   1   0   3     3261.53     3158.91     53.92 o 
   3   0   3       13.12       10.29      6.58 o 
   5   0   3        1.47       -5.13     15.35 o 
   7   0   3        0.18       -5.91     10.15 o 
   9   0   3        3.65       12.58     26.18 o 
  -8   1   3       23.96       28.89     15.78 o 
  -7   1   3      245.01      237.87     33.52 o 
  -6   1   3       88.50       96.45     18.85 o 
  -5   1   3        4.49        9.76      8.47 o 
  -4   1   3      511.30      472.11     21.62 o 
  -3   1   3     2601.59     2533.79     39.68 o 
  -2   1   3     2763.28     2688.41     32.61 o 
  -1   1   3      177.39      191.23      7.18 o 
   0   1   3     2909.83     3002.65     33.98 o 
   1   1   3      337.27      311.23      9.20 o 
   2   1   3        8.59        5.19      3.48 o 
   3   1   3      363.14      292.44     16.04 o 
   4   1   3      109.56      119.34      9.88 o 
   5   1   3      338.70      338.07     16.28 o 
   6   1   3      672.22      627.47     23.10 o 
   7   1   3       15.58       26.76     11.19 o 
   8   1   3      169.26       84.08     22.92 o 
   9   1   3        0.61        7.28     20.03 o 
  -8   2   3      142.95       79.15     29.00 o 
  -7   2   3        1.40       -3.82     11.32 o 
  -6   2   3        7.39       11.65     10.25 o 
  -5   2   3       52.62       39.35     11.48 o 
  -4   2   3       12.39       19.71      7.95 o 
  -3   2   3     1946.60     1883.31     37.27 o 
  -2   2   3       75.82       86.36      8.22 o 
  -1   2   3     1634.20     1592.73     24.32 o 
   0   2   3     3384.20     3357.40     38.63 o 
   1   2   3     1385.19     1338.66     20.82 o 
   2   2   3      319.50      309.70     11.81 o 
   3   2   3      191.24      199.44     10.44 o 
   4   2   3     2223.41     2140.10     38.12 o 
   5   2   3      110.58      117.16     11.19 o 
   6   2   3      417.02      408.27     25.02 o 
   7   2   3        8.86       -2.69      8.75 o 
   8   2   3      263.82      183.14     26.48 o 
  -8   3   3        1.66       17.89     21.17 o 
  -7   3   3       53.26       45.19     15.10 o 
  -6   3   3       90.27      114.72     18.27 o 
  -5   3   3       60.15       64.74     13.51 o 
  -4   3   3     1877.39     1695.81     60.19 o 
  -3   3   3      213.97      232.42     10.33 o 
  -2   3   3     3435.33     3347.83     49.38 o 
  -1   3   3     1401.05     1368.77     19.85 o 
   0   3   3      296.53      331.25     10.76 o 
   1   3   3      978.79      884.69     29.35 o 
   2   3   3       92.47       92.76      7.83 o 
   3   3   3       19.85        7.87      4.30 o 
   4   3   3     1074.90     1044.46     35.07 o 
   5   3   3        0.06        1.07      5.86 o 
   6   3   3      660.16      558.37     48.98 o 
   7   3   3       72.24       68.30     15.08 o 
   8   3   3      422.44      435.84     30.84 o 
  -9   4   3        0.39       10.32     27.41 o 
  -8   4   3       87.04       54.09     28.55 o 
  -7   4   3        8.15        6.58     12.52 o 
  -6   4   3       56.40       91.34     32.91 o 
  -5   4   3       63.38       52.02     17.93 o 
  -4   4   3      652.12      639.41     68.81 o 
  -3   4   3       30.96       58.97     24.98 o 
  -2   4   3      161.00      183.18     12.78 o 
  -1   4   3     4163.09     4029.03     47.58 o 
   0   4   3     3129.16     3159.10     40.08 o 
   1   4   3      301.58      297.81     10.20 o 
   2   4   3      134.72      122.78      7.95 o 
   3   4   3      475.26      453.79     14.56 o 
   4   4   3     1087.74     1043.94     25.73 o 
   5   4   3        9.05        5.88      8.08 o 
   6   4   3       52.57       41.77     12.89 o 
   7   4   3       61.55       68.58     15.26 o 
   8   4   3      139.48      129.27     45.35 o 
  -9   5   3        3.91       26.35     29.07 o 
  -8   5   3       30.16       43.78     26.33 o 
  -7   5   3       25.76       11.83     19.10 o 
  -6   5   3        0.71        4.77     11.62 o 
  -5   5   3      146.87      138.33     20.23 o 
  -4   5   3      962.59      976.40     34.43 o 
  -3   5   3      386.06      373.63     53.85 o 
  -2   5   3     8182.95     8012.35    107.05 o 
  -1   5   3      869.93      882.55     17.30 o 
   0   5   3      999.14      976.95     19.23 o 
   1   5   3       15.19       20.87      4.94 o 
   2   5   3       49.08       69.60      7.16 o 
   3   5   3        8.22        1.58      4.23 o 
   4   5   3      803.03      826.29     51.36 o 
   5   5   3       14.59        1.37      8.73 o 
   6   5   3        1.15        3.79     11.43 o 
   7   5   3      140.77      160.94     21.20 o 
   8   5   3       36.90       43.91     20.50 o 
  -8   6   3      205.00      166.46     39.50 o 
  -7   6   3      188.03      158.85     36.46 o 
  -6   6   3       30.30       40.33     15.15 o 
  -5   6   3       56.44       87.08     16.44 o 
  -4   6   3       16.24        8.48      9.69 o 
  -3   6   3      848.98      901.44     37.70 o 
  -2   6   3      536.86      507.49     19.71 o 
  -1   6   3       95.70      140.10      8.38 o 
   0   6   3      959.92     1006.24     20.98 o 
   1   6   3     3272.91     3280.04     45.84 o 
   2   6   3     1775.39     1836.04     31.80 o 
   3   6   3        9.38       11.54      4.93 o 
   4   6   3        4.10       -6.94      6.26 o 
   5   6   3      206.31      210.94     23.80 o 
   6   6   3       36.79       38.88     13.34 o 
   7   6   3        7.62        4.13     10.92 o 
   8   6   3        0.03       16.21     14.64 o 
  -8   7   3       60.61        8.60     25.55 o 
  -7   7   3       86.16      126.73     35.27 o 
  -6   7   3        1.30       17.04     14.43 o 
  -5   7   3      135.69      184.87     29.92 o 
  -4   7   3       11.48        2.85     10.10 o 
  -3   7   3      222.32      218.29     19.65 o 
  -2   7   3     1699.23     1581.95     36.18 o 
  -1   7   3       78.79       56.34      6.62 o 
   0   7   3     4250.24     4520.48     65.45 o 
   1   7   3      226.42      217.17     11.77 o 
   2   7   3     3421.21     3470.30     50.68 o 
   3   7   3      171.85      162.53     14.98 o 
   4   7   3      487.57      485.21     25.13 o 
   5   7   3       23.38       24.68     11.62 o 
   6   7   3        1.75       12.58     12.01 o 
   7   7   3        2.39        6.51     11.94 o 
   8   7   3        9.64        4.04     13.15 o 
  -8   8   3       63.84       43.82     28.85 o 
  -7   8   3       10.77       17.55     21.95 o 
  -6   8   3      243.52      260.22     41.08 o 
  -5   8   3      136.91      122.56     34.19 o 
  -4   8   3      248.86      234.37     26.53 o 
  -3   8   3       11.41        0.98     11.48 o 
  -2   8   3        5.26       -5.05      6.79 o 
  -1   8   3      141.23      149.33     13.59 o 
   0   8   3      255.19      252.01     12.72 o 
   1   8   3      145.16      134.76     10.34 o 
   2   8   3        2.02       -3.42      5.51 o 
   3   8   3       29.55       32.07     10.08 o 
   4   8   3      256.06      311.56     22.48 o 
   5   8   3       64.51       95.13     16.28 o 
   6   8   3       81.56       68.06     15.60 o 
   7   8   3       11.61       21.60     12.39 o 
  -8   9   3       26.81       34.05     30.74 o 
  -7   9   3       17.05       34.75     23.76 o 
  -6   9   3       54.78       66.65     28.49 o 
  -5   9   3        0.42       -8.12     12.87 o 
  -4   9   3       19.77       28.87     15.18 o 
  -3   9   3      121.44      142.16     24.44 o 
  -2   9   3      105.10       94.31     12.93 o 
  -1   9   3       86.85       91.33     12.61 o 
   0   9   3     2563.61     2522.41     42.22 o 
   1   9   3      215.53      236.76     13.90 o 
   2   9   3      539.22      507.12     36.40 o 
   3   9   3       94.19      103.13     15.13 o 
   4   9   3       16.17       33.24     12.24 o 
   5   9   3       14.77       27.20     12.02 o 
   6   9   3       84.17       85.29     17.67 o 
   7   9   3        2.28       -2.06     12.15 o 
  -7  10   3        0.05        0.62     23.23 o 
  -6  10   3       20.71       26.13     21.00 o 
  -5  10   3      113.98      137.83     33.54 o 
  -4  10   3     1383.66     1372.35     42.02 o 
  -3  10   3      329.27      326.22     27.22 o 
  -2  10   3       92.35      141.43     18.52 o 
  -1  10   3      658.03      657.15     26.32 o 
   0  10   3     1648.37     1558.58     39.76 o 
   1  10   3     1214.55     1152.84     28.25 o 
   2  10   3       10.56       17.75     12.25 o 
   3  10   3       24.34       19.92     10.79 o 
   4  10   3      234.19      184.02     22.47 o 
   5  10   3       70.35       65.10     15.84 o 
   6  10   3       56.16       76.97     18.03 o 
   7  10   3        8.37       25.59     14.26 o 
  -7  11   3        0.01       18.95     32.93 o 
  -6  11   3       20.14       39.56     13.19 o 
  -5  11   3       13.19       39.66     14.24 o 
  -4  11   3      366.73      462.14     28.36 o 
  -3  11   3      355.72      333.25     23.64 o 
  -2  11   3      375.42      305.86     38.94 o 
  -1  11   3      504.89      433.03     68.87 o 
   0  11   3       71.39       76.02     13.67 o 
   1  11   3      670.34      643.15     51.10 o 
   2  11   3      232.04      265.73     31.57 o 
   3  11   3       38.54       38.25     12.82 o 
   4  11   3       39.27       39.95     13.76 o 
   5  11   3        9.64        5.82     12.66 o 
   6  11   3       29.34       30.48     15.93 o 
  -6  12   3      241.23      254.95     64.95 o 
  -5  12   3        0.64       18.29     12.05 o 
  -4  12   3      351.90      306.58     42.41 o 
  -3  12   3      155.64      168.04     19.21 o 
  -2  12   3      155.84      170.39     32.30 o 
  -1  12   3       45.03       84.44     14.85 o 
   0  12   3      462.12      395.96     32.93 o 
   1  12   3      502.55      549.23     38.11 o 
   2  12   3        0.74       28.55     15.69 o 
   3  12   3      192.54      175.89     27.16 o 
   4  12   3        1.84       16.26     17.41 o 
   5  12   3       20.13       13.86     19.30 o 
   6  12   3       18.06       10.84     23.20 o 
  -6  13   3       20.14       56.84     20.38 o 
  -5  13   3      306.99      296.64     48.56 o 
  -4  13   3      119.75      121.64     18.68 o 
  -3  13   3       92.85       88.68     16.80 o 
  -2  13   3       42.38       29.34     12.64 o 
  -1  13   3       22.50       15.59     12.93 o 
   0  13   3       58.99       26.45     17.99 o 
   1  13   3      206.21      221.86     28.53 o 
   2  13   3       42.76       46.36     19.05 o 
   3  13   3       55.39       59.36     31.22 o 
   4  13   3        0.58       12.47     18.91 o 
   5  13   3        9.83        4.11     25.55 o 
  -5  14   3       47.45       62.58     29.10 o 
  -4  14   3       61.44       70.53     17.83 o 
  -3  14   3       63.53       52.89     14.85 o 
  -2  14   3       41.97       36.63     13.69 o 
  -1  14   3      167.31      140.97     25.26 o 
   0  14   3       34.69        8.72     17.00 o 
   1  14   3      284.55      273.06     32.88 o 
   2  14   3       56.02       30.75     18.89 o 
   3  14   3       53.69       64.14     33.34 o 
   4  14   3       65.44       47.05     23.89 o 
  -4  15   3       24.24       39.57     16.78 o 
  -3  15   3       81.24       93.08     21.54 o 
  -2  15   3        2.35        0.80     15.38 o 
  -1  15   3       74.17       93.99     31.70 o 
   0  15   3       14.85       17.92     19.07 o 
   1  15   3        1.16       10.41     18.87 o 
   2  15   3       87.40      120.29     27.98 o 
   3  15   3       74.25       35.78     23.21 o 
   4  15   3       27.08       24.05     22.43 o 
  -3  16   3       34.54       56.82     19.45 o 
  -2  16   3       23.15       34.90     21.22 o 
  -1  16   3       47.30       29.91     23.06 o 
   0  16   3       22.41       33.23     20.62 o 
   1  16   3      120.35       84.88     25.33 o 
   2  16   3       16.87       11.86     21.59 o 
  -6   0   4      815.00      768.67     48.22 o 
  -4   0   4        1.42        0.78      5.55 o 
  -2   0   4    16823.30    15895.81    243.71 o 
   0   0   4     1167.73     1154.15     31.34 o 
   2   0   4      169.76      233.67     23.43 o 
   4   0   4      270.36      328.94     21.76 o 
   6   0   4      823.55      824.04     38.10 o 
   8   0   4       41.74       24.94     24.81 o 
  -7   1   4       39.80       37.08     14.70 o 
  -6   1   4      344.50      350.72     25.39 o 
  -5   1   4      118.23      133.99     11.21 o 
  -4   1   4      545.59      538.79     14.66 o 
  -3   1   4      125.21      136.74      7.23 o 
  -2   1   4    10773.41    10629.47    108.29 o 
  -1   1   4       32.09       30.35      4.62 o 
   0   1   4     7653.33     7450.07     77.69 o 
   1   1   4      248.86      237.72     12.31 o 
   2   1   4       35.39       44.89      5.45 o 
   3   1   4       22.70       13.10      4.96 o 
   4   1   4      727.58      693.85     33.85 o 
   5   1   4       27.07       30.44      7.53 o 
   6   1   4      180.57      164.18     14.36 o 
   7   1   4        1.27       -5.86     14.41 o 
   8   1   4        3.01       -0.81     19.26 o 
  -8   2   4        0.24       11.42     20.67 o 
  -7   2   4       43.67       49.01     22.26 o 
  -6   2   4       21.33       19.71     11.49 o 
  -5   2   4        0.19       -6.06      4.96 o 
  -4   2   4      115.85      118.88      9.12 o 
  -3   2   4        6.85        4.75      3.56 o 
  -2   2   4     1944.68     1905.75     25.31 o 
  -1   2   4      797.07      780.35     21.59 o 
   0   2   4        1.00       -4.26      2.84 o 
   1   2   4     3167.49     3139.79     40.05 o 
   2   2   4      402.33      411.80     14.31 o 
   3   2   4       19.43       28.18      5.76 o 
   4   2   4      831.64      764.21     21.59 o 
   5   2   4      224.15      236.49     15.05 o 
   6   2   4      507.45      536.15     22.20 o 
   7   2   4        8.96       18.09     11.21 o 
   8   2   4      122.53      112.82     22.66 o 
  -8   3   4       54.13       72.43     29.49 o 
  -7   3   4       23.90       23.16     19.86 o 
  -6   3   4       11.18        6.97     10.91 o 
  -5   3   4       18.51       20.08     10.17 o 
  -4   3   4      662.62      701.66     19.70 o 
  -3   3   4      170.05      168.32     11.33 o 
  -2   3   4      534.81      519.86     11.81 o 
  -1   3   4     1404.90     1428.74     21.09 o 
   0   3   4     2848.45     2746.40     35.28 o 
   1   3   4     2308.97     2336.78     33.03 o 
   2   3   4       27.84       30.86      5.32 o 
   3   3   4       10.95        4.07      4.36 o 
   4   3   4      163.29      158.88     19.07 o 
   5   3   4      299.39      299.16     18.39 o 
   6   3   4       26.95       24.39     10.88 o 
   7   3   4       47.86       62.93     15.60 o 
   8   3   4       16.62       26.48     17.22 o 
  -8   4   4        9.38       13.00     22.11 o 
  -7   4   4      162.90      197.83     36.60 o 
  -6   4   4        0.01       -4.29      9.94 o 
  -5   4   4        0.02       14.55     10.54 o 
  -4   4   4      309.50      329.19     22.96 o 
  -3   4   4      291.09      317.98     13.97 o 
  -2   4   4      286.82      279.04      8.29 o 
  -1   4   4     1882.09     1886.01     27.19 o 
   0   4   4      565.04      596.76     14.06 o 
   1   4   4        0.25       -3.04      4.26 o 
   2   4   4      362.05      319.16     11.87 o 
   3   4   4      598.12      607.83     17.62 o 
   4   4   4       65.33       62.47     11.37 o 
   5   4   4       25.44       33.21     10.62 o 
   6   4   4        0.23        4.36      9.16 o 
   7   4   4        1.05        2.12     10.87 o 
   8   4   4       14.54       24.49     24.62 o 
  -9   5   4        5.14       60.72     20.08 o 
  -8   5   4       40.27       41.79     26.48 o 
  -7   5   4        3.63       -9.45     15.58 o 
  -6   5   4      137.39      159.40     31.09 o 
  -5   5   4      408.71      440.22     26.09 o 
  -4   5   4      315.78      343.60     20.99 o 
  -3   5   4      304.80      310.27     22.13 o 
  -2   5   4       83.15       68.43     15.83 o 
  -1   5   4     1011.64     1055.75     19.87 o 
   0   5   4      108.26      135.25      8.99 o 
   1   5   4       27.56       23.22      5.27 o 
   2   5   4      227.11      217.00     10.99 o 
   3   5   4       91.59      114.63     15.05 o 
   4   5   4        7.56        2.84      5.41 o 
   5   5   4      241.62      293.23     21.90 o 
   6   5   4       14.67       31.09     11.43 o 
   7   5   4       52.16       56.31     14.60 o 
   8   5   4       34.07       51.17     15.89 o 
  -8   6   4        3.90      -10.10     20.60 o 
  -7   6   4       21.00       43.19     24.87 o 
  -6   6   4      604.45      589.58     49.74 o 
  -5   6   4      830.91      820.33     35.20 o 
  -4   6   4      277.88      303.60     22.45 o 
  -3   6   4       55.08       65.37     10.04 o 
  -2   6   4     3925.58     3945.80     50.02 o 
  -1   6   4     1748.28     1751.78     28.99 o 
   0   6   4       22.42       25.41      5.96 o 
   1   6   4       72.13       71.57      9.94 o 
   2   6   4     2522.29     2421.15     39.14 o 
   3   6   4      113.58      128.38     10.22 o 
   4   6   4      175.20      192.50     17.49 o 
   5   6   4       50.11       70.49     14.50 o 
   6   6   4      413.79      391.09     34.62 o 
   7   6   4        0.85        3.24     12.27 o 
   8   6   4       12.77       29.01     15.27 o 
  -8   7   4        1.75       17.18     25.20 o 
  -7   7   4        0.46       -0.03     18.68 o 
  -6   7   4      369.10      349.59     44.65 o 
  -5   7   4      183.02      173.08     20.96 o 
  -4   7   4      301.57      293.20     35.10 o 
  -3   7   4      147.10      176.52     14.74 o 
  -2   7   4        9.39       -1.28      6.71 o 
  -1   7   4      289.68      326.73     12.89 o 
   0   7   4      881.34      933.12     21.72 o 
   1   7   4     1135.47     1099.37     24.33 o 
   2   7   4      201.64      218.23     12.41 o 
   3   7   4      385.80      354.40     21.07 o 
   4   7   4      263.50      295.17     21.73 o 
   5   7   4       73.06       71.41     14.92 o 
   6   7   4       73.76       97.60     17.79 o 
   7   7   4        5.23       30.99     13.83 o 
   8   7   4        5.71       17.11     14.75 o 
  -8   8   4        4.82       22.54     17.82 o 
  -7   8   4       10.86       24.28     22.28 o 
  -6   8   4       41.78       42.06     21.91 o 
  -5   8   4      241.38      263.31     25.00 o 
  -4   8   4        1.71        6.54      8.14 o 
  -3   8   4     1412.55     1429.41     37.60 o 
  -2   8   4      613.37      598.54     25.58 o 
  -1   8   4        5.53        5.07      5.07 o 
   0   8   4       41.69       43.19      7.63 o 
   1   8   4        6.41       12.26      6.16 o 
   2   8   4      205.36      194.06     21.92 o 
   3   8   4      355.50      469.52     24.41 o 
   4   8   4      366.47      392.48     25.35 o 
   5   8   4      111.60      120.76     17.91 o 
   6   8   4        0.40        4.86     11.15 o 
   7   8   4       94.97      100.01     20.16 o 
  -8   9   4       52.40       86.06     21.76 o 
  -7   9   4        8.26       35.12     21.77 o 
  -6   9   4       28.70       42.03     17.40 o 
  -5   9   4       49.29       69.17     18.42 o 
  -4   9   4      213.54      174.88     17.90 o 
  -3   9   4       34.73       33.87     15.71 o 
  -2   9   4       56.42       50.57     11.21 o 
  -1   9   4      463.26      509.96     22.87 o 
   0   9   4     2224.84     2161.34     38.79 o 
   1   9   4     1015.07     1009.95     25.68 o 
   2   9   4      296.39      317.34     20.90 o 
   3   9   4     1152.84     1143.37     37.61 o 
   4   9   4      246.63      309.86     30.09 o 
   5   9   4       38.76       48.94     15.01 o 
   6   9   4      190.87      164.16     21.79 o 
   7   9   4        0.05        0.00     13.47 o 
  -7  10   4       14.81       24.43     14.54 o 
  -6  10   4        0.06       17.86     12.37 o 
  -5  10   4      139.20      168.52     31.65 o 
  -4  10   4       19.44       21.88     11.01 o 
  -3  10   4      717.39      760.93     30.01 o 
  -2  10   4      728.33      743.78     36.25 o 
  -1  10   4      564.97      505.63     23.74 o 
   0  10   4      820.27      760.91     24.50 o 
   1  10   4       90.16      107.02     11.82 o 
   2  10   4      720.58      693.45     28.95 o 
   3  10   4       69.79       51.27     13.18 o 
   4  10   4        3.46        9.92     10.89 o 
   5  10   4       59.51       56.37     16.21 o 
   6  10   4        4.68       -1.24     11.90 o 
   7  10   4        8.59       14.27     15.08 o 
  -7  11   4       10.93       30.55     16.03 o 
  -6  11   4        6.57       25.38     12.84 o 
  -5  11   4      168.62      213.28     26.54 o 
  -4  11   4       23.85       38.57     12.84 o 
  -3  11   4      242.96      274.84     21.83 o 
  -2  11   4     2773.50     2694.89     59.85 o 
  -1  11   4      275.31      303.56     21.76 o 
   0  11   4        7.15       11.08      9.89 o 
   1  11   4        3.87        0.00      8.73 o 
   2  11   4      354.24      335.48     24.60 o 
   3  11   4       92.04      125.35     17.81 o 
   4  11   4       17.52        4.82     10.93 o 
   5  11   4       73.80       45.94     16.57 o 
   6  11   4        0.10        5.23     14.76 o 
  -6  12   4       10.55       54.41     17.61 o 
  -5  12   4        1.17       16.43     12.72 o 
  -4  12   4        1.71       19.06     12.83 o 
  -3  12   4      488.86      538.36     35.41 o 
  -2  12   4      192.54      215.96     38.08 o 
  -1  12   4       54.53       67.45     14.39 o 
   0  12   4       50.88       27.33     23.09 o 
   1  12   4      162.79      127.04     23.16 o 
   2  12   4      451.09      428.21     27.25 o 
   3  12   4        0.10       -6.09     16.00 o 
   4  12   4       24.95        5.96     12.43 o 
   5  12   4        0.19       -5.47     13.58 o 
   6  12   4        3.32       24.16     15.62 o 
  -6  13   4      108.00      132.64     24.06 o 
  -5  13   4       96.13      108.29     22.40 o 
  -4  13   4      796.23      791.94     55.26 o 
  -3  13   4      118.75      106.56     17.17 o 
  -2  13   4       26.84       23.86     12.65 o 
  -1  13   4        3.42       -4.35      9.87 o 
   0  13   4       60.36       36.08     18.45 o 
   1  13   4        2.44      -12.15     15.25 o 
   2  13   4      235.26      276.84     32.70 o 
   3  13   4        1.61       17.95     17.61 o 
   4  13   4        0.01       13.78     22.12 o 
   5  13   4       17.42      -11.74     48.52 o 
  -5  14   4        3.78       22.32     15.32 o 
  -4  14   4       39.98       46.60     25.59 o 
  -3  14   4       59.29       56.48     16.28 o 
  -2  14   4       15.07       18.98     18.77 o 
  -1  14   4      281.78      193.02     28.52 o 
   0  14   4       73.74       43.42     20.68 o 
   1  14   4       28.92       24.02     18.66 o 
   2  14   4        0.17      -12.24     39.87 o 
   3  14   4       14.71       13.90     20.22 o 
   4  14   4      110.95      104.46     29.72 o 
  -4  15   4       74.84       94.78     22.47 o 
  -3  15   4       47.54       64.60     18.69 o 
  -2  15   4      162.50      120.21     25.93 o 
  -1  15   4        0.90       12.65     16.82 o 
   0  15   4        2.30        9.88     18.68 o 
   1  15   4       89.65      113.67     54.01 o 
   2  15   4        4.15       10.49     20.15 o 
   3  15   4        0.49        1.74     20.64 o 
  -3  16   4       32.88       60.45     19.84 o 
  -2  16   4       26.45       47.63     22.27 o 
  -1  16   4        3.30        2.82     20.02 o 
   0  16   4        0.34       -2.87     18.63 o 
   1  16   4       43.62       40.66     23.13 o 
   2  16   4      202.94      165.27     45.48 o 
  -5   0   5     2624.38     2473.40     55.68 o 
  -3   0   5      329.03      347.45     14.51 o 
  -1   0   5     1204.25     1192.60     38.25 o 
   1   0   5     2055.77     1824.49     38.98 o 
   3   0   5      317.46      332.07     19.34 o 
   5   0   5       78.57       68.46     15.31 o 
   7   0   5       86.58       74.98     28.23 o 
  -7   1   5      180.78      215.84     26.77 o 
  -6   1   5      918.38      841.28     27.60 o 
  -5   1   5        1.07       -0.50      4.65 o 
  -4   1   5     1039.37     1065.64     21.30 o 
  -3   1   5     1016.15     1047.12     18.73 o 
  -2   1   5      100.58      113.95      7.05 o 
  -1   1   5      586.93      586.57     16.92 o 
   0   1   5     3143.62     3038.59     37.03 o 
   1   1   5      388.82      350.22     12.86 o 
   2   1   5       64.72       67.03      6.57 o 
   3   1   5      846.02      779.12     20.28 o 
   4   1   5      196.81      208.08     13.00 o 
   5   1   5        7.30        5.93      5.96 o 
   6   1   5        0.07        1.75      7.32 o 
   7   1   5        0.89       17.84     12.57 o 
   8   1   5        5.76       18.85     18.75 o 
  -7   2   5      224.98      205.69     34.70 o 
  -6   2   5       72.96       90.47     14.99 o 
  -5   2   5      649.77      643.04     17.83 o 
  -4   2   5        0.06       -0.04      7.90 o 
  -3   2   5       57.91       52.95      5.44 o 
  -2   2   5      239.73      262.78     18.25 o 
  -1   2   5      569.97      517.04     13.44 o 
   0   2   5    12259.79    11983.85    123.05 o 
   1   2   5      386.12      362.33     11.04 o 
   2   2   5      258.02      249.67     12.42 o 
   3   2   5        2.85       -0.05      4.35 o 
   4   2   5       18.82       17.24      6.11 o 
   5   2   5      125.90      128.37     12.18 o 
   6   2   5        1.20       10.48      7.26 o 
   7   2   5       39.61       36.69     20.71 o 
   8   2   5        2.24        2.45     13.59 o 
  -8   3   5       54.52       46.33     17.74 o 
  -7   3   5        1.08       14.25     10.09 o 
  -6   3   5      373.28      417.88     27.33 o 
  -5   3   5      138.06      160.02     13.82 o 
  -4   3   5      821.19      802.79     17.73 o 
  -3   3   5        9.21        4.19      3.75 o 
  -2   3   5       19.78       29.42      5.13 o 
  -1   3   5      132.52      158.46     10.63 o 
   0   3   5     1331.63     1357.65     22.16 o 
   1   3   5     2968.37     2862.32     39.37 o 
   2   3   5      234.26      222.10     10.78 o 
   3   3   5        5.53        5.07      6.65 o 
   4   3   5        0.94       -0.45      5.03 o 
   5   3   5       30.29       22.95      9.07 o 
   6   3   5      282.58      299.70     28.43 o 
   7   3   5       25.73       27.44     12.49 o 
   8   3   5       24.86       30.83     15.15 o 
  -8   4   5       45.44       66.43     20.42 o 
  -7   4   5      106.61      154.19     20.24 o 
  -6   4   5      168.53      179.91     22.71 o 
  -5   4   5        0.30       -7.77      6.17 o 
  -4   4   5      949.44     1025.26     43.12 o 
  -3   4   5     1759.05     1907.47     62.67 o 
  -2   4   5      737.32      869.51     16.51 o 
  -1   4   5        9.22       16.06      4.14 o 
   0   4   5     8034.39     7870.21    115.79 o 
   1   4   5      188.69      213.10     10.28 o 
   2   4   5      867.25      802.31     19.53 o 
   3   4   5      791.81      783.96     21.04 o 
   4   4   5       11.64        7.10      5.76 o 
   5   4   5        0.14        2.98      7.96 o 
   6   4   5       22.51       17.15     11.40 o 
   7   4   5        7.95       12.46     11.56 o 
   8   4   5      106.75      100.27     20.29 o 
  -9   5   5       10.89       78.90     23.35 o 
  -8   5   5        8.27       42.95     17.64 o 
  -7   5   5      100.96       99.87     20.03 o 
  -6   5   5      621.69      613.54     66.44 o 
  -5   5   5       19.68       12.26     10.27 o 
  -4   5   5     2283.18     2402.29     62.03 o 
  -3   5   5     1599.91     1581.49     33.89 o 
  -2   5   5     2090.53     2166.97     31.54 o 
  -1   5   5      827.02      840.80     20.83 o 
   0   5   5     1027.99     1154.02     22.42 o 
   1   5   5      311.67      310.55     13.63 o 
   2   5   5       19.04       10.46      5.02 o 
   3   5   5      739.53      785.44     21.53 o 
   4   5   5        6.23        3.65      5.96 o 
   5   5   5       40.07       28.39     11.16 o 
   6   5   5      115.20      138.93     24.35 o 
   7   5   5        4.23       14.10     13.51 o 
   8   5   5       28.75       33.83     15.01 o 
  -8   6   5        2.07       26.95     19.95 o 
  -7   6   5        3.46       17.05     12.15 o 
  -6   6   5       20.90       19.13     26.34 o 
  -5   6   5       44.94       36.27     13.18 o 
  -4   6   5      782.97      844.84     30.34 o 
  -3   6   5       16.66       19.84      8.47 o 
  -2   6   5       46.60       30.92      5.21 o 
  -1   6   5     2225.98     2391.60     36.39 o 
   0   6   5      719.62      669.03     22.37 o 
   1   6   5        4.01        5.88      5.49 o 
   2   6   5     1613.53     1589.33     30.90 o 
   3   6   5      596.16      601.00     19.27 o 
   4   6   5       55.95       43.96     11.30 o 
   5   6   5        9.08        4.04     10.21 o 
   6   6   5       16.63       37.86     13.30 o 
   7   6   5        0.01       14.85     11.68 o 
   8   6   5        1.31        2.63     13.97 o 
  -8   7   5      153.33      209.60     44.03 o 
  -7   7   5       24.54       48.27     15.34 o 
  -6   7   5      169.01      197.64     23.62 o 
  -5   7   5        5.31       11.19     19.50 o 
  -4   7   5        6.16        2.28      7.91 o 
  -3   7   5      123.65      129.12     13.47 o 
  -2   7   5      738.06      732.46     24.22 o 
  -1   7   5      419.47      425.53     25.71 o 
   0   7   5      102.42      100.51      9.08 o 
   1   7   5     1212.97     1159.28     25.86 o 
   2   7   5      256.14      267.35     14.08 o 
   3   7   5      300.50      315.25     17.41 o 
   4   7   5      324.92      286.31     22.31 o 
   5   7   5      320.44      324.07     24.38 o 
   6   7   5      165.37      184.36     24.47 o 
   7   7   5      106.23      115.49     20.43 o 
  -8   8   5       16.27       52.83     23.96 o 
  -7   8   5        7.41       16.13     12.98 o 
  -6   8   5       66.12       45.77     15.26 o 
  -5   8   5      115.85      123.23     19.67 o 
  -4   8   5       11.39       11.47      9.14 o 
  -3   8   5        1.77        6.36     11.41 o 
  -2   8   5      264.74      215.63     25.87 o 
  -1   8   5       11.92        9.06      5.84 o 
   0   8   5       97.88      102.28      9.67 o 
   1   8   5      107.98      106.54     10.39 o 
   2   8   5     2254.86     2330.74     41.75 o 
   3   8   5        5.29        0.79     14.82 o 
   4   8   5     1025.55     1062.93     37.89 o 
   5   8   5        8.11       19.17     12.27 o 
   6   8   5       14.28       11.06     12.21 o 
   7   8   5       42.58       38.61     15.77 o 
  -8   9   5        2.64       50.40     18.08 o 
  -7   9   5        0.77       31.32     17.20 o 
  -6   9   5        1.23       17.90     13.10 o 
  -5   9   5       73.63      102.11     33.27 o 
  -4   9   5      139.10      165.28     28.61 o 
  -3   9   5       11.19       11.55     10.14 o 
  -2   9   5      610.58      623.18     25.36 o 
  -1   9   5        9.92       14.07     13.49 o 
   0   9   5     1049.83     1023.72     25.82 o 
   1   9   5       62.16       61.84      9.86 o 
   2   9   5     1624.74     1580.80     42.80 o 
   3   9   5      256.14      277.06     40.64 o 
   4   9   5      345.17      329.45     34.10 o 
   5   9   5      112.92      107.60     18.46 o 
   6   9   5       96.49       88.93     33.56 o 
   7   9   5       57.37       34.00     16.46 o 
  -7  10   5        5.18       30.60     16.16 o 
  -6  10   5       71.91       73.13     21.49 o 
  -5  10   5        0.99        5.07     10.74 o 
  -4  10   5      203.01      290.37     27.39 o 
  -3  10   5      249.82      246.29     19.98 o 
  -2  10   5       44.49       71.56     13.60 o 
  -1  10   5      219.25      221.14     29.93 o 
   0  10   5      807.57      759.76     25.21 o 
   1  10   5       51.35       58.87      9.97 o 
   2  10   5      138.43      181.86     18.16 o 
   3  10   5      386.48      448.44     27.89 o 
   4  10   5       16.20       34.00     13.78 o 
   5  10   5       25.68       17.55     13.06 o 
   6  10   5       85.80       81.53     18.59 o 
  -7  11   5        1.38       13.23     27.28 o 
  -6  11   5       12.93       24.02     17.28 o 
  -5  11   5       42.42       36.50     14.64 o 
  -4  11   5       39.91       51.84     15.57 o 
  -3  11   5      278.31      330.62     29.62 o 
  -2  11   5      328.21      383.87     24.56 o 
  -1  11   5       66.31       55.85     13.25 o 
   0  11   5      706.84      681.03     28.19 o 
   1  11   5      186.30      164.17     17.88 o 
   2  11   5       21.84       10.72     10.39 o 
   3  11   5       15.97       11.24     11.46 o 
   4  11   5        1.37        2.60     11.71 o 
   5  11   5       65.11       51.98     17.34 o 
   6  11   5        2.43        6.44     16.03 o 
  -6  12   5       41.69       69.98     19.43 o 
  -5  12   5        0.57       42.82     16.58 o 
  -4  12   5      162.37      152.06     23.57 o 
  -3  12   5       12.33        6.40     12.36 o 
  -2  12   5      195.50      206.41     20.56 o 
  -1  12   5      732.44      740.88     31.19 o 
   0  12   5      578.95      530.75     46.27 o 
   1  12   5      327.97      374.47     25.02 o 
   2  12   5        0.15        4.87     10.56 o 
   3  12   5      103.94      148.30     22.75 o 
   4  12   5      219.52      220.11     24.86 o 
   5  12   5       17.98        4.72     15.02 o 
  -6  13   5        7.64       23.59     15.80 o 
  -5  13   5       47.32       78.91     20.99 o 
  -4  13   5        4.21       14.90     13.63 o 
  -3  13   5       50.29       54.62     25.51 o 
  -2  13   5        0.01       -4.92     10.98 o 
  -1  13   5      218.06      186.38     32.07 o 
   0  13   5       12.38       26.82     16.34 o 
   1  13   5       53.64       47.59     20.63 o 
   2  13   5       26.51       24.28     14.37 o 
   3  13   5      541.61      600.40     35.11 o 
   4  13   5       88.61      103.42     20.92 o 
   5  13   5        7.35        0.32     15.04 o 
  -5  14   5       11.27       52.93     24.77 o 
  -4  14   5       92.90       69.57     19.50 o 
  -3  14   5      141.85      128.29     28.77 o 
  -2  14   5       49.52       35.85     15.00 o 
  -1  14   5       44.93       73.97     22.10 o 
   0  14   5      124.32      105.27     24.90 o 
   1  14   5       83.01       66.91     21.51 o 
   2  14   5        5.72       17.82     19.53 o 
   3  14   5      103.35      176.73     32.40 o 
   4  14   5       46.65       22.42     24.64 o 
  -4  15   5       18.67       42.71     30.07 o 
  -3  15   5      172.54      202.97     42.83 o 
  -2  15   5       20.25       18.89     16.04 o 
  -1  15   5       66.39       75.54     22.34 o 
   0  15   5       24.78       35.39     20.02 o 
   1  15   5      172.07      158.85     29.15 o 
   2  15   5       51.75       33.59     22.42 o 
   3  15   5        1.20       28.25     24.67 o 
  -2  16   5       29.06       32.14     30.05 o 
  -1  16   5        9.65       45.15     21.82 o 
   0  16   5       10.07       21.92     21.00 o 
   1  16   5        0.03       37.88     21.19 o 
   2  16   5        0.00       43.81     22.56 o 
  -6   0   6      146.04      146.81     21.49 o 
  -4   0   6     8063.11     7867.47    125.71 o 
  -2   0   6     2327.16     2268.45     62.74 o 
   0   0   6     2073.80     2000.97     56.86 o 
   2   0   6     1713.81     1465.75     48.82 o 
   4   0   6      361.99      410.91     24.66 o 
   6   0   6      413.48      330.51     28.49 o 
   8   0   6        5.69       28.17     27.56 o 
  -6   1   6        0.10       13.07     12.70 o 
  -5   1   6      323.05      347.06     13.93 o 
  -4   1   6     2381.71     2490.22     36.57 o 
  -3   1   6      390.06      408.67     10.98 o 
  -2   1   6       65.94       95.93     11.12 o 
  -1   1   6       25.59       28.14      5.14 o 
   0   1   6     6620.95     6263.54     69.34 o 
   1   1   6      139.62      158.75      9.64 o 
   2   1   6     4534.16     4409.33     72.05 o 
   3   1   6       84.29       89.87      9.01 o 
   4   1   6       10.30       11.74      5.79 o 
   5   1   6      103.38      125.60     16.22 o 
   6   1   6        3.46        1.28      7.00 o 
   7   1   6        3.68       -2.75     10.59 o 
   8   1   6       17.96       21.45     19.01 o 
  -7   2   6      108.37      137.38     24.33 o 
  -6   2   6      659.92      647.57     29.84 o 
  -5   2   6      338.21      346.97     22.28 o 
  -4   2   6       22.36       37.62      5.69 o 
  -3   2   6     1394.89     1418.23     31.64 o 
  -2   2   6      663.35      690.48     19.90 o 
  -1   2   6       58.44       77.39      8.40 o 
   0   2   6     5769.29     5703.29     64.96 o 
   1   2   6     2119.67     2077.48     31.75 o 
   2   2   6     2539.18     2240.93     76.22 o 
   3   2   6      268.51      275.33     15.31 o 
   4   2   6       45.02       37.78      7.83 o 
   5   2   6        4.91       -2.52      5.71 o 
   6   2   6       14.58       10.93      8.20 o 
   7   2   6        1.66       -9.09     13.75 o 
   8   2   6       37.86       56.17     16.25 o 
  -7   3   6        3.00       -4.80     12.46 o 
  -6   3   6      139.75      153.75     18.07 o 
  -5   3   6      256.27      299.95     22.13 o 
  -4   3   6      437.47      475.40     13.65 o 
  -3   3   6      303.92      313.81     12.29 o 
  -2   3   6      782.85      919.40     16.47 o 
  -1   3   6     2162.44     2275.43     35.67 o 
   0   3   6     1827.37     1837.30     28.03 o 
   1   3   6      740.15      754.59     17.53 o 
   2   3   6      167.34      147.55      9.62 o 
   3   3   6      482.93      466.86     20.19 o 
   4   3   6        6.97       -1.65      6.42 o 
   5   3   6        1.41       -6.93      6.55 o 
   6   3   6        0.21        8.42     10.02 o 
   7   3   6       34.35       44.64     14.80 o 
   8   3   6       51.65       49.43     20.63 o 
  -8   4   6      136.02      194.74     31.25 o 
  -7   4   6       14.40       25.68     15.25 o 
  -6   4   6        2.98        3.21     10.40 o 
  -5   4   6        0.70       -0.03      8.47 o 
  -4   4   6      264.10      274.44     22.39 o 
  -3   4   6        0.21       -4.97      3.57 o 
  -2   4   6     1416.38     1557.39     24.67 o 
  -1   4   6        0.11        0.85      3.17 o 
   0   4   6      481.77      564.60     15.42 o 
   1   4   6     2717.31     2632.16     39.25 o 
   2   4   6      198.12      201.79     14.71 o 
   3   4   6       26.50       32.06      7.06 o 
   4   4   6       27.57       17.45      7.10 o 
   5   4   6      174.93      155.86     14.17 o 
   6   4   6       10.30       17.85     11.23 o 
   7   4   6       46.55       54.27     16.95 o 
   8   4   6        0.01       28.45     14.97 o 
  -8   5   6      339.57      361.08     41.54 o 
  -7   5   6        0.49       -1.53     10.67 o 
  -6   5   6      192.52      179.02     21.35 o 
  -5   5   6      368.24      334.87     25.24 o 
  -4   5   6      298.85      330.13     63.87 o 
  -3   5   6      278.31      266.15     16.71 o 
  -2   5   6     3735.73     3970.55     50.67 o 
  -1   5   6     1351.07     1407.93     25.00 o 
   0   5   6     1604.16     1858.03     30.87 o 
   1   5   6       97.36      139.16      9.70 o 
   2   5   6      977.73      968.44     23.28 o 
   3   5   6      474.83      451.97     17.23 o 
   4   5   6      477.21      442.27     21.77 o 
   5   5   6        3.05       12.89     10.23 o 
   6   5   6       96.69      120.71     21.75 o 
   7   5   6       50.85       65.98     17.58 o 
   8   5   6        5.28       10.55     15.62 o 
  -8   6   6       73.52      107.23     26.73 o 
  -7   6   6      165.39      183.57     31.35 o 
  -6   6   6        0.36        9.68     11.19 o 
  -5   6   6        2.76       -9.28      9.01 o 
  -4   6   6      185.92      209.11     20.54 o 
  -3   6   6       15.62       18.39      8.12 o 
  -2   6   6       16.37       33.91      5.88 o 
  -1   6   6      559.09      598.09     17.77 o 
   0   6   6     1778.35     1908.41     32.92 o 
   1   6   6       44.90       60.35      7.98 o 
   2   6   6       52.78       66.17     12.16 o 
   3   6   6     1006.33      981.96     25.72 o 
   4   6   6       35.66       34.78     10.87 o 
   5   6   6        3.74        1.74      9.93 o 
   6   6   6        0.04        3.05      9.92 o 
   7   6   6        9.44       -2.23     13.32 o 
  -8   7   6       32.78       49.05     22.22 o 
  -7   7   6       58.02       57.59     30.48 o 
  -6   7   6      110.36      156.85     22.00 o 
  -5   7   6        9.90      -10.37     16.57 o 
  -4   7   6      119.06      136.69     18.76 o 
  -3   7   6      378.77      377.21     19.47 o 
  -2   7   6      162.93      191.33     20.04 o 
  -1   7   6     1400.33     1337.60     26.92 o 
   0   7   6      748.88      726.24     21.91 o 
   1   7   6     1116.64     1147.33     26.40 o 
   2   7   6      438.13      451.41     17.33 o 
   3   7   6       10.26        7.76      6.51 o 
   4   7   6      488.31      527.50     28.67 o 
   5   7   6        2.28        8.13     10.07 o 
   6   7   6       80.81      126.19     20.16 o 
   7   7   6        4.68        6.65     12.98 o 
  -8   8   6       54.64      111.56     29.50 o 
  -7   8   6       49.16       62.83     17.55 o 
  -6   8   6      313.67      319.38     45.72 o 
  -5   8   6        4.97       14.50     15.73 o 
  -4   8   6      290.28      292.97     25.60 o 
  -3   8   6      536.91      533.80     34.70 o 
  -2   8   6      102.13      126.55     13.72 o 
  -1   8   6       62.67       83.25      9.10 o 
   0   8   6       57.14       53.57      8.53 o 
   1   8   6        0.24       -2.15      5.91 o 
   2   8   6       74.20       69.54      9.89 o 
   3   8   6        6.52       10.70      9.38 o 
   4   8   6      496.63      597.37     35.05 o 
   5   8   6      589.32      639.95     73.05 o 
   6   8   6       22.85       14.78     12.73 o 
   7   8   6       38.87       55.61     18.27 o 
  -7   9   6       38.11       52.89     17.33 o 
  -6   9   6       62.84       47.89     16.55 o 
  -5   9   6        0.83        3.31     10.81 o 
  -4   9   6      190.56      196.76     29.60 o 
  -3   9   6       62.01       76.95     30.41 o 
  -2   9   6       30.76       38.24     11.57 o 
  -1   9   6     1475.79     1452.52     38.08 o 
   0   9   6      153.54      172.10     12.89 o 
   1   9   6       35.95       30.74      8.86 o 
   2   9   6       92.29      119.22     15.70 o 
   3   9   6       48.30       31.48     12.13 o 
   4   9   6      536.13      567.97     31.93 o 
   5   9   6       20.58       18.65     14.24 o 
   6   9   6       61.46       40.14     19.82 o 
   7   9   6        0.00        6.29     14.42 o 
  -7  10   6      127.05       99.53     30.83 o 
  -6  10   6        3.44       24.41     14.65 o 
  -5  10   6       43.38       49.44     15.99 o 
  -4  10   6       66.87       92.85     28.72 o 
  -3  10   6      302.57      324.76     51.72 o 
  -2  10   6      124.18      136.17     16.63 o 
  -1  10   6      231.29      282.14     20.57 o 
   0  10   6      208.16      239.27     16.15 o 
   1  10   6      125.07      132.81     16.85 o 
   2  10   6     1247.80     1258.88     46.87 o 
   3  10   6      175.42      181.45     20.29 o 
   4  10   6      138.25      129.49     21.93 o 
   5  10   6        5.18       -2.62     12.28 o 
   6  10   6       10.67       28.55     15.67 o 
  -7  11   6       62.23       99.18     23.37 o 
  -6  11   6       32.65       47.56     17.42 o 
  -5  11   6        1.60       20.43     13.58 o 
  -4  11   6        6.92       22.15     12.97 o 
  -3  11   6       53.21       62.59     16.73 o 
  -2  11   6       42.96       50.66     13.97 o 
  -1  11   6       99.77      138.28     16.56 o 
   0  11   6        5.00        5.48     10.84 o 
   1  11   6      897.44      898.02     35.66 o 
   2  11   6      447.75      447.02     27.28 o 
   3  11   6      126.40      143.39     19.56 o 
   4  11   6        9.32       19.26     13.77 o 
   5  11   6       19.30       14.97     14.47 o 
   6  11   6        0.33       17.66     15.43 o 
  -6  12   6        9.35       20.18     14.60 o 
  -5  12   6       48.18       71.22     20.36 o 
  -4  12   6        1.95       20.26     13.70 o 
  -3  12   6        0.05        1.72     12.35 o 
  -2  12   6      370.33      352.68     73.53 o 
  -1  12   6        4.56        0.66     12.31 o 
   0  12   6      734.89      736.43     31.19 o 
   1  12   6      109.34      115.22     22.95 o 
   2  12   6       55.51       27.28     13.52 o 
   3  12   6       28.72       50.46     15.06 o 
   4  12   6       12.54        3.41     13.24 o 
   5  12   6      111.43       98.19     20.81 o 
  -5  13   6        6.44       34.76     16.40 o 
  -4  13   6       18.10       33.44     19.94 o 
  -3  13   6       18.36       -7.80     11.99 o 
  -2  13   6      484.34      497.49     37.12 o 
  -1  13   6      149.89      144.08     19.02 o 
   0  13   6        8.67       28.96     18.11 o 
   1  13   6        0.13        7.66     16.84 o 
   2  13   6       24.94       26.97     13.82 o 
   3  13   6       12.95       13.82     13.67 o 
   4  13   6       43.89       76.09     18.55 o 
   5  13   6        3.96        9.40     15.18 o 
  -5  14   6       75.59       76.36     21.44 o 
  -4  14   6        4.77       14.27     15.18 o 
  -3  14   6      168.00      156.00     25.08 o 
  -2  14   6      288.70      296.19     31.52 o 
  -1  14   6       36.25       53.92     32.72 o 
   0  14   6      297.57      293.61     32.79 o 
   1  14   6       11.99        2.35     33.70 o 
   2  14   6       21.59       46.56     21.02 o 
   3  14   6       25.71       23.42     15.14 o 
   4  14   6        3.02       -4.17     15.08 o 
  -4  15   6        1.59       25.38     17.53 o 
  -3  15   6       30.55       66.46     20.29 o 
  -2  15   6       27.28       27.10     16.62 o 
  -1  15   6       14.24       -1.57     26.94 o 
   0  15   6        5.49       -8.12     15.63 o 
   1  15   6        1.61       24.60     20.96 o 
   2  15   6       21.27       -1.14     19.40 o 
   3  15   6       31.01       20.72     21.93 o 
  -2  16   6       80.05       78.09     34.44 o 
  -1  16   6       24.36       27.45     28.67 o 
   0  16   6       55.91       31.37     29.50 o 
   1  16   6       24.99       32.87     29.05 o 
  -5   0   7     1091.97     1051.97     46.16 o 
  -3   0   7      149.31      153.63     10.85 o 
  -1   0   7       52.94       66.67      7.01 o 
   1   0   7      239.90      218.24     14.49 o 
   3   0   7      825.75      730.44     29.79 o 
   5   0   7       20.81        8.77      9.83 o 
   7   0   7       79.46       46.87     16.54 o 
  -6   1   7      163.28      187.51     24.89 o 
  -5   1   7       57.59       58.07     10.62 o 
  -4   1   7      160.96      166.59     10.99 o 
  -3   1   7      538.50      502.25     24.46 o 
  -2   1   7     4218.30     4550.22     61.66 o 
  -1   1   7     4579.79     4661.15    113.43 o 
   0   1   7      128.80      126.02      7.24 o 
   1   1   7      256.83      243.61     15.45 o 
   2   1   7       34.23       27.64      5.79 o 
   3   1   7      591.58      550.77     18.20 o 
   4   1   7      126.74      131.96     14.25 o 
   5   1   7       18.29       19.06      7.54 o 
   6   1   7        1.24       -4.36      7.91 o 
   7   1   7       21.41       32.39     12.59 o 
   8   1   7       21.44      -24.50     22.66 o 
  -7   2   7       52.42       55.60     17.87 o 
  -6   2   7        8.67        5.22     12.95 o 
  -5   2   7      240.95      225.05     18.39 o 
  -4   2   7       27.88       27.79      6.75 o 
  -3   2   7     2029.73     2039.79     35.69 o 
  -2   2   7    12889.15    13343.81    157.85 o 
  -1   2   7      233.95      278.97     11.44 o 
   0   2   7      742.90      773.75     16.48 o 
   1   2   7      413.03      403.06     12.98 o 
   2   2   7      205.33      175.94     21.19 o 
   3   2   7      618.14      629.58     22.23 o 
   4   2   7       72.00       81.68     11.56 o 
   5   2   7      207.45      226.34     18.30 o 
   6   2   7        0.07       -3.58      7.94 o 
   7   2   7       31.04       27.99     25.15 o 
   8   2   7       23.62       62.26     16.75 o 
  -7   3   7        0.41       -4.39     13.84 o 
  -6   3   7       28.41       36.21     16.18 o 
  -5   3   7      197.49      191.46     18.67 o 
  -4   3   7     1141.88     1047.10     25.26 o 
  -3   3   7     1914.44     1920.98     28.40 o 
  -2   3   7     1860.46     2105.30     36.11 o 
  -1   3   7       80.61       99.54      6.58 o 
   0   3   7        0.13        5.14      6.41 o 
   1   3   7       58.46       75.57      7.33 o 
   2   3   7     6216.50     6180.69     77.63 o 
   3   3   7       96.41       99.86      9.91 o 
   4   3   7      446.60      422.69     34.56 o 
   5   3   7       80.32       73.96     12.79 o 
   6   3   7       38.27       34.04     12.95 o 
   7   3   7        0.98       12.38     12.12 o 
   8   3   7        8.26       26.78     20.73 o 
  -8   4   7      161.56      206.76     33.95 o 
  -7   4   7       16.32       39.35     18.60 o 
  -6   4   7      272.02      268.41     23.56 o 
  -5   4   7       97.38       80.71     14.69 o 
  -4   4   7     1095.53     1122.85     37.24 o 
  -3   4   7      172.77      155.84     10.13 o 
  -2   4   7     3642.41     3633.71     46.28 o 
  -1   4   7      756.53      730.77     16.41 o 
   0   4   7     2953.93     3234.16     44.57 o 
   1   4   7     1375.30     1352.33     26.40 o 
   2   4   7     2247.85     2353.95     46.59 o 
   3   4   7      432.82      441.76     17.06 o 
   4   4   7       56.51       68.51     13.08 o 
   5   4   7      121.91      149.58     14.25 o 
   6   4   7       53.31       60.57     15.18 o 
   7   4   7       17.14       10.25     13.07 o 
   8   4   7        0.98       35.04     16.00 o 
  -8   5   7      209.33      194.53     33.64 o 
  -7   5   7        9.12       32.29     18.28 o 
  -6   5   7      719.97      704.97     58.34 o 
  -5   5   7      439.36      415.71     26.87 o 
  -4   5   7      391.87      400.08     24.53 o 
  -3   5   7       33.25       33.91     16.67 o 
  -2   5   7      676.41      762.85     17.34 o 
  -1   5   7      419.40      443.31     13.76 o 
   0   5   7       87.99      114.27      9.01 o 
   1   5   7      144.73      137.35     10.13 o 
   2   5   7        0.58       -1.81      6.31 o 
   3   5   7      169.41      201.71     13.52 o 
   4   5   7      535.66      541.47     24.49 o 
   5   5   7      372.46      431.82     27.18 o 
   6   5   7        2.23        6.94     11.22 o 
   7   5   7        5.58       23.31     13.70 o 
  -8   6   7        6.60       36.57     20.69 o 
  -7   6   7      163.98      173.31     32.41 o 
  -6   6   7      960.04      944.55     42.43 o 
  -5   6   7      513.26      545.67     30.43 o 
  -4   6   7      865.70      950.57     38.04 o 
  -3   6   7       89.46      103.22     15.30 o 
  -2   6   7      416.60      405.87     17.67 o 
  -1   6   7      582.98      569.98     16.49 o 
   0   6   7      274.35      313.03     13.36 o 
   1   6   7      156.66      153.45     11.00 o 
   2   6   7        8.39        5.27      5.72 o 
   3   6   7       58.67       70.83     10.22 o 
   4   6   7        0.17        0.30      8.41 o 
   5   6   7       44.29       56.09     14.23 o 
   6   6   7        0.03        5.56     10.98 o 
   7   6   7       38.37       36.95     16.30 o 
  -8   7   7       33.65       42.70     21.30 o 
  -7   7   7      125.00      160.08     32.60 o 
  -6   7   7      432.22      480.63     34.19 o 
  -5   7   7        9.60        9.51     15.37 o 
  -4   7   7      584.52      526.37     30.81 o 
  -3   7   7      105.54       93.25     24.29 o 
  -2   7   7      688.16      694.48     24.03 o 
  -1   7   7      331.74      338.13     14.13 o 
   0   7   7      122.43      121.87     10.39 o 
   1   7   7      574.33      551.52     32.65 o 
   2   7   7       26.57       24.28      7.75 o 
   3   7   7        9.13        6.74      6.80 o 
   4   7   7       46.10       46.86     13.47 o 
   5   7   7        6.45        7.79     10.07 o 
   6   7   7      245.72      295.73     39.08 o 
   7   7   7       51.15       29.51     14.70 o 
  -8   8   7       25.86       62.06     25.89 o 
  -7   8   7       22.36       37.61     16.24 o 
  -6   8   7        0.30       22.22     12.77 o 
  -5   8   7       84.14       79.46     17.36 o 
  -4   8   7     1043.44      987.29     42.05 o 
  -3   8   7       99.98      122.49     18.84 o 
  -2   8   7        1.41        7.87     10.55 o 
  -1   8   7        7.71       12.56      6.52 o 
   0   8   7      805.10      786.97     22.57 o 
   1   8   7       36.35       31.53      9.02 o 
   2   8   7      154.34      156.16     12.88 o 
   3   8   7      160.50      165.10     17.94 o 
   4   8   7        0.05        4.25     10.20 o 
   5   8   7       28.93        7.99     15.33 o 
   6   8   7      427.39      413.28     44.63 o 
   7   8   7        0.56       12.22     14.85 o 
  -7   9   7        2.10       14.43     14.87 o 
  -6   9   7       15.76       39.62     15.80 o 
  -5   9   7       99.45       95.28     19.63 o 
  -4   9   7      431.63      495.94     33.88 o 
  -3   9   7        0.03        4.85     18.30 o 
  -2   9   7      253.74      308.48     39.57 o 
  -1   9   7      218.45      227.60     31.45 o 
   0   9   7      595.50      578.05     20.54 o 
   1   9   7       32.18       19.33      8.60 o 
   2   9   7       59.22       60.08     10.43 o 
   3   9   7       73.42       62.03     14.34 o 
   4   9   7      120.27      144.68     19.78 o 
   5   9   7        0.12       10.29     12.10 o 
   6   9   7       13.62       19.70     15.16 o 
  -7  10   7        3.01       25.16     16.76 o 
  -6  10   7      298.87      328.74     32.59 o 
  -5  10   7        2.00        6.26     11.46 o 
  -4  10   7       14.48       11.84     12.91 o 
  -3  10   7      328.35      287.17     27.39 o 
  -2  10   7      143.06      138.90     21.07 o 
  -1  10   7       31.54       45.18     12.50 o 
   0  10   7      177.39      180.49     14.04 o 
   1  10   7       55.05       54.72     11.87 o 
   2  10   7       80.43       96.46     15.92 o 
   3  10   7      116.02      146.99     23.34 o 
   4  10   7      315.81      366.51     32.86 o 
   5  10   7       82.30       56.38     21.64 o 
   6  10   7        0.26       -6.03     13.71 o 
  -6  11   7        0.56       29.75     20.32 o 
  -5  11   7       82.69       75.80     19.71 o 
  -4  11   7        2.28       22.25     14.23 o 
  -3  11   7        1.01       17.50     13.46 o 
  -2  11   7        4.64       -9.71     16.48 o 
  -1  11   7       16.93        3.08     10.75 o 
   0  11   7      191.66      215.07     19.15 o 
   1  11   7       29.53       20.85     11.29 o 
   2  11   7       73.37       75.27     15.14 o 
   3  11   7       20.32        2.09     11.22 o 
   4  11   7      146.23      119.21     20.09 o 
   5  11   7      118.81      152.33     24.04 o 
  -6  12   7        0.03       22.78     15.53 o 
  -5  12   7       14.61       -0.72     14.51 o 
  -4  12   7        2.85       18.47     17.33 o 
  -3  12   7       48.70       54.58     17.87 o 
  -2  12   7       12.54       20.29     14.41 o 
  -1  12   7      462.51      470.90     27.43 o 
   0  12   7        1.36       -8.33     10.85 o 
   1  12   7        0.45       -9.65     23.69 o 
   2  12   7       43.23       32.20     12.69 o 
   3  12   7       13.16        0.02     12.33 o 
   4  12   7        0.43        1.67     13.91 o 
   5  12   7        0.06      -21.61     19.79 o 
  -5  13   7      219.79      251.91     73.11 o 
  -4  13   7       20.41       38.01     17.13 o 
  -3  13   7        2.12       23.67     14.58 o 
  -2  13   7       15.01       -0.75     13.50 o 
  -1  13   7        0.34       13.87     15.61 o 
   0  13   7       27.12       40.32     19.18 o 
   1  13   7      166.54      145.29     26.30 o 
   2  13   7        6.92        4.21     11.99 o 
   3  13   7       12.20        7.00     13.97 o 
   4  13   7        0.09       -1.22     14.54 o 
  -4  14   7        5.85       11.01     15.30 o 
  -3  14   7       10.03       -9.37     15.32 o 
  -2  14   7        1.15        4.04     26.52 o 
  -1  14   7      416.49      392.82     56.50 o 
   0  14   7       11.77       22.41     17.90 o 
   1  14   7      110.86       89.58     27.50 o 
   2  14   7       23.36        6.34     33.62 o 
   3  14   7        0.77        9.37     15.30 o 
  -3  15   7      108.01      133.57     26.38 o 
  -2  15   7       20.62       14.70     16.63 o 
  -1  15   7       20.20       13.67     28.85 o 
   0  15   7      120.86       36.65     31.15 o 
   1  15   7        6.20       10.69     19.34 o 
   2  15   7        1.89       22.24     21.97 o 
  -1  16   7        4.52       -4.54     27.81 o 
   0  16   7        0.70       -6.43     28.55 o 
  -6   0   8        4.57       -4.56     11.40 o 
  -4   0   8      782.60      884.33     40.15 o 
  -2   0   8     1119.12     1435.78     50.73 o 
   0   0   8      414.05      463.43     18.14 o 
   2   0   8      409.31      358.79     19.81 o 
   4   0   8     1081.00     1088.37     41.21 o 
   6   0   8       86.37       76.04     17.82 o 
   8   0   8        0.42        3.26     24.57 o 
  -6   1   8       32.70       48.54     16.96 o 
  -5   1   8       35.01       22.05      9.47 o 
  -4   1   8      306.58      305.09     17.80 o 
  -3   1   8      247.83      258.55     11.50 o 
  -2   1   8      961.81      814.64     19.01 o 
  -1   1   8     1323.79     1323.46     20.90 o 
   0   1   8     5048.81     5167.03     61.90 o 
   1   1   8      131.12      158.31      9.64 o 
   2   1   8        1.14       -0.22      4.79 o 
   3   1   8       76.30       79.56      9.15 o 
   4   1   8      367.48      380.28     30.12 o 
   5   1   8        1.96        7.96      7.16 o 
   6   1   8       49.70       52.81     11.39 o 
   7   1   8       32.58       17.82     10.78 o 
   8   1   8       11.71       15.79     16.81 o 
  -7   2   8       20.56        1.48     14.07 o 
  -6   2   8      376.07      414.29     36.36 o 
  -5   2   8        5.28        0.76     12.02 o 
  -4   2   8       29.19       25.85      7.00 o 
  -3   2   8        6.62       -0.82      5.10 o 
  -2   2   8       39.34       35.45      6.66 o 
  -1   2   8       38.13       45.35      4.90 o 
   0   2   8     3655.60     4057.18     51.73 o 
   1   2   8      278.45      299.96     12.18 o 
   2   2   8     1342.55     1186.38     75.31 o 
   3   2   8      190.99      177.81     20.93 o 
   4   2   8     1653.27     1623.29     41.46 o 
   5   2   8       50.45       63.20     11.97 o 
   6   2   8        1.32        1.10      8.55 o 
   7   2   8        3.86       18.51     12.20 o 
  -7   3   8      129.93      139.45     27.61 o 
  -6   3   8      215.66      231.07     30.59 o 
  -5   3   8       27.97        9.87     13.84 o 
  -4   3   8        0.41       -5.91      5.45 o 
  -3   3   8     1503.41     1491.23     30.32 o 
  -2   3   8     1773.38     1726.17     43.17 o 
  -1   3   8       18.42       13.05      4.40 o 
   0   3   8      180.95      209.51     10.28 o 
   1   3   8      656.22      666.72     18.77 o 
   2   3   8     1492.93     1536.80     33.72 o 
   3   3   8      177.84      177.60     12.76 o 
   4   3   8        6.02        3.29      6.28 o 
   5   3   8      450.21      441.85     24.88 o 
   6   3   8       19.35       47.98     13.95 o 
   7   3   8       19.74       44.47     15.65 o 
  -8   4   8      111.74       95.05     27.42 o 
  -7   4   8        0.08        2.22     15.02 o 
  -6   4   8      445.93      474.24     42.94 o 
  -5   4   8       60.57       78.81     22.35 o 
  -4   4   8       43.92       65.36     12.37 o 
  -3   4   8      143.75      142.58     10.42 o 
  -2   4   8        9.46       16.21      6.27 o 
  -1   4   8     1547.02     1603.11     27.02 o 
   0   4   8     3272.98     3601.45     55.78 o 
   1   4   8      793.40      828.96     20.72 o 
   2   4   8        0.50        1.74      5.07 o 
   3   4   8        1.23       -6.17      5.31 o 
   4   4   8      447.51      469.05     20.69 o 
   5   4   8       11.79       16.06      8.10 o 
   6   4   8       35.89       41.48     16.20 o 
   7   4   8       34.48       33.41     14.63 o 
  -8   5   8       74.38       97.38     27.50 o 
  -7   5   8      407.15      497.01     47.12 o 
  -6   5   8        2.00        8.40     14.75 o 
  -5   5   8      142.55      136.98     18.38 o 
  -4   5   8      784.64      780.52     38.75 o 
  -3   5   8       40.48       31.59     10.95 o 
  -2   5   8       58.15       80.42      9.01 o 
  -1   5   8       11.39       14.42      6.64 o 
   0   5   8       36.97       50.71      7.26 o 
   1   5   8      155.70      154.39     10.96 o 
   2   5   8       13.13       18.69      6.64 o 
   3   5   8      432.43      410.39     24.33 o 
   4   5   8      122.20      120.08     12.65 o 
   5   5   8        3.31       -0.28      9.86 o 
   6   5   8        2.22        2.27     11.04 o 
   7   5   8       46.66       37.38     15.13 o 
  -8   6   8      308.85      393.48     47.35 o 
  -7   6   8        6.93       -9.47     16.40 o 
  -6   6   8       74.55       43.05     20.38 o 
  -5   6   8       36.76       66.16     29.17 o 
  -4   6   8     3381.23     3512.06    122.30 o 
  -3   6   8      136.05      152.17     38.09 o 
  -2   6   8      149.83      207.46     32.09 o 
  -1   6   8      197.23      219.23     15.60 o 
   0   6   8      762.22      771.03     20.58 o 
   1   6   8      950.95      962.22     24.29 o 
   2   6   8        0.00        8.71      8.56 o 
   3   6   8        0.18       -8.51      5.67 o 
   4   6   8      207.85      228.53     16.29 o 
   5   6   8       30.67       13.30     14.60 o 
   6   6   8        0.59       -5.00     10.74 o 
   7   6   8       15.60       24.41     15.20 o 
  -8   7   8        6.24       23.70     21.61 o 
  -7   7   8        0.56       24.91     20.62 o 
  -6   7   8       50.79       74.08     24.47 o 
  -5   7   8       45.31       35.26     13.85 o 
  -4   7   8     1236.16     1214.81     45.46 o 
  -3   7   8     1525.07     1525.34     49.44 o 
  -2   7   8       80.28      103.08     16.88 o 
  -1   7   8      606.73      589.90     20.06 o 
   0   7   8       27.50       27.23     11.22 o 
   1   7   8      253.72      295.08     15.74 o 
   2   7   8      709.96      711.30     22.77 o 
   3   7   8       39.34       30.84     11.50 o 
   4   7   8        5.54       13.65     10.45 o 
   5   7   8      152.84      132.68     19.29 o 
   6   7   8       29.30       45.38     15.85 o 
   7   7   8        0.30        6.78     14.71 o 
  -8   8   8        0.76        6.95     19.71 o 
  -7   8   8      136.54      179.06     36.38 o 
  -6   8   8        0.17       14.41     16.23 o 
  -5   8   8      311.51      364.38     29.98 o 
  -4   8   8      289.26      299.12     26.37 o 
  -3   8   8      164.21      161.74     20.65 o 
  -2   8   8      617.67      534.88     29.94 o 
  -1   8   8        4.19        9.21      9.31 o 
   0   8   8       22.35       20.35      7.32 o 
   1   8   8      597.35      588.92     25.04 o 
   2   8   8       47.97       39.11      9.29 o 
   3   8   8      466.26      402.59     48.46 o 
   4   8   8       19.87       30.32     12.89 o 
   5   8   8        5.50       -4.40     11.56 o 
   6   8   8        5.03       21.90     14.23 o 
  -7   9   8        6.09      -14.68     17.82 o 
  -6   9   8       37.89       39.11     15.79 o 
  -5   9   8      699.43      694.46     38.77 o 
  -4   9   8      266.52      258.90     37.28 o 
  -3   9   8        1.21        2.79     11.58 o 
  -2   9   8     2029.03     2085.00     62.44 o 
  -1   9   8      366.07      400.73     27.60 o 
   0   9   8        1.00        0.98      6.84 o 
   1   9   8      198.61      186.07     14.63 o 
   2   9   8        1.10       -5.97      7.13 o 
   3   9   8        4.73       -6.04      9.17 o 
   4   9   8       12.23       19.18     12.60 o 
   5   9   8       21.13        8.66     16.49 o 
   6   9   8       62.51       37.20     17.01 o 
  -7  10   8        0.00       22.04     22.09 o 
  -6  10   8      118.22      149.09     25.68 o 
  -5  10   8      229.53      247.57     27.95 o 
  -4  10   8       97.91      157.18     23.41 o 
  -3  10   8      229.04      231.34     25.96 o 
  -2  10   8      268.97      281.32     32.48 o 
  -1  10   8        1.43        8.82     16.76 o 
   0  10   8      368.11      385.05     23.76 o 
   1  10   8       36.80       42.81     10.52 o 
   2  10   8       91.57      110.05     16.89 o 
   3  10   8      142.25      183.16     28.17 o 
   4  10   8        6.66        7.83     12.69 o 
   5  10   8        4.08       -9.12     13.10 o 
   6  10   8       60.19       49.56     17.91 o 
  -6  11   8        3.94       23.27     16.36 o 
  -5  11   8       52.57       95.63     20.69 o 
  -4  11   8      229.44      270.05     28.85 o 
  -3  11   8      198.07      232.56     46.14 o 
  -2  11   8       24.47        3.88     13.02 o 
  -1  11   8       15.54       -3.36     13.35 o 
   0  11   8      276.33      271.77     21.71 o 
   1  11   8      524.27      509.97     23.13 o 
   2  11   8      184.46      199.34     20.92 o 
   3  11   8       20.61       14.98     12.52 o 
   4  11   8        2.62        9.02     13.13 o 
   5  11   8        5.68      -18.36     12.55 o 
  -6  12   8        3.17        8.70     14.94 o 
  -5  12   8        4.94       23.79     16.70 o 
  -4  12   8      198.51      184.27     26.29 o 
  -3  12   8       31.28       47.21     17.32 o 
  -2  12   8        6.67       24.51     16.25 o 
  -1  12   8        2.78        2.28     19.04 o 
   0  12   8       88.31      101.38     16.98 o 
   1  12   8      162.49      140.71     24.98 o 
   2  12   8       11.59       10.99     11.54 o 
   3  12   8       51.12       44.53     15.01 o 
   4  12   8       50.53       69.96     19.07 o 
   5  12   8        1.76       -0.60     15.73 o 
  -5  13   8        0.41       15.04     16.55 o 
  -4  13   8       57.90       65.74     20.51 o 
  -3  13   8       89.33       74.76     21.00 o 
  -2  13   8       32.34       27.37     16.31 o 
  -1  13   8      107.64      109.33     22.67 o 
   0  13   8       51.59       56.96     33.49 o 
   1  13   8        0.87        5.90     17.29 o 
   2  13   8      172.52      154.16     27.57 o 
   3  13   8       38.89       15.80     19.37 o 
   4  13   8       56.92       38.91     27.44 o 
  -4  14   8       56.04       48.19     30.13 o 
  -3  14   8        3.53        3.15     16.99 o 
  -2  14   8       37.97       56.79     27.82 o 
  -1  14   8        4.63        7.41     15.34 o 
   0  14   8       64.49       24.03     30.17 o 
   1  14   8        0.43       -1.46     17.72 o 
   2  14   8      111.50       59.95     51.16 o 
   3  14   8        4.83       -0.84     14.92 o 
  -3  15   8       17.26       50.92     21.37 o 
  -2  15   8        1.53      -10.97     22.72 o 
  -1  15   8       96.06      163.36     43.34 o 
   0  15   8       22.18      -37.04     24.70 o 
   1  15   8      215.10      187.64     48.37 o 
   2  15   8       97.27      115.56     54.22 o 
  -5   0   9       27.68       17.08     13.68 o 
  -3   0   9      169.69      209.59     22.03 o 
  -1   0   9       62.02       70.33      8.39 o 
   1   0   9     3072.73     2928.53     86.94 o 
   3   0   9       42.02       58.58     17.66 o 
   5   0   9       97.26       99.53     18.06 o 
   7   0   9        0.62       -0.46     16.70 o 
  -6   1   9        6.82       24.99     15.46 o 
  -5   1   9      158.86      164.13     15.93 o 
  -4   1   9      133.50      132.07     13.99 o 
  -3   1   9      299.11      275.23     41.87 o 
  -2   1   9      217.66      295.86     21.81 o 
  -1   1   9     1764.09     1746.00     28.87 o 
   0   1   9      665.42      682.57     16.61 o 
   1   1   9       48.79       45.67      6.98 o 
   2   1   9      104.16      120.91     11.52 o 
   3   1   9        0.19        0.85      5.09 o 
   4   1   9        1.48       -1.91      5.77 o 
   5   1   9       19.68       19.71     10.13 o 
   6   1   9        7.64        1.21      8.38 o 
   7   1   9       28.16       28.41     12.11 o 
  -7   2   9      110.04      106.81     24.42 o 
  -6   2   9       50.36       38.26     17.93 o 
  -5   2   9       19.89       26.43     15.56 o 
  -4   2   9       37.70       34.20     17.06 o 
  -3   2   9        0.36        3.85      7.58 o 
  -2   2   9     1154.73     1106.61     25.04 o 
  -1   2   9        0.12       -1.88      4.84 o 
   0   2   9       53.88       55.54      7.07 o 
   1   2   9      704.72      671.22     18.28 o 
   2   2   9      413.47      432.02     16.21 o 
   3   2   9      161.49      162.84     19.40 o 
   4   2   9        6.11       11.82      7.18 o 
   5   2   9       89.05       85.24     12.89 o 
   6   2   9      199.39      206.25     20.54 o 
   7   2   9       30.84       27.71     15.95 o 
  -7   3   9       29.73       33.88     20.11 o 
  -6   3   9       81.43       84.79     22.43 o 
  -5   3   9       68.95       75.46     21.67 o 
  -4   3   9      166.91      148.91     14.78 o 
  -3   3   9       18.15       25.21     10.24 o 
  -2   3   9       44.11       46.44      9.40 o 
  -1   3   9      696.29      691.43     16.14 o 
   0   3   9     2746.97     2575.96     38.88 o 
   1   3   9      871.70      874.68     21.51 o 
   2   3   9     2726.70     2807.90     46.11 o 
   3   3   9       57.25       54.72      9.13 o 
   4   3   9      510.69      493.32     21.71 o 
   5   3   9       50.70       47.95     10.28 o 
   6   3   9      237.19      271.28     31.15 o 
   7   3   9        0.00       16.22     27.77 o 
  -8   4   9       83.17       67.12     25.09 o 
  -7   4   9        0.18        2.14     17.69 o 
  -6   4   9       88.73      133.17     27.26 o 
  -5   4   9      251.96      212.29     29.98 o 
  -4   4   9        5.14       -4.90     12.54 o 
  -3   4   9       64.12       77.67      9.08 o 
  -2   4   9     1115.10     1107.68     26.93 o 
  -1   4   9      979.85      995.41     22.42 o 
   0   4   9     1318.26     1269.06     25.64 o 
   1   4   9        0.22       -2.43      4.83 o 
   2   4   9      160.24      164.67     12.27 o 
   3   4   9       22.00       25.81      8.20 o 
   4   4   9      359.00      377.16     19.82 o 
   5   4   9       13.67       11.61      7.89 o 
   6   4   9       46.17      101.44     18.29 o 
   7   4   9        5.55        9.82     15.07 o 
  -8   5   9        0.13        7.49     18.38 o 
  -7   5   9       19.73       32.55     19.93 o 
  -6   5   9      803.71      777.06     53.16 o 
  -5   5   9       17.12        8.71     15.32 o 
  -4   5   9      300.02      397.38     25.97 o 
  -3   5   9       92.15      114.51     41.33 o 
  -2   5   9      117.15      121.92     11.08 o 
  -1   5   9       31.42       44.06      6.85 o 
   0   5   9     1900.32     1854.42     33.48 o 
   1   5   9      107.29      101.92     15.80 o 
   2   5   9       11.50        8.95      6.34 o 
   3   5   9      891.06      884.18     26.12 o 
   4   5   9        0.04        4.59      6.92 o 
   5   5   9       27.24       29.62     12.37 o 
   6   5   9        0.34       -3.46     10.85 o 
   7   5   9        0.17       26.21     15.14 o 
  -8   6   9        0.09       35.22     21.97 o 
  -7   6   9       86.12       57.81     24.08 o 
  -6   6   9      393.76      384.48     42.71 o 
  -5   6   9       37.72       45.01     20.55 o 
  -4   6   9        0.72      -13.20     12.09 o 
  -3   6   9      676.80      685.40     31.15 o 
  -2   6   9     2410.62     2381.21     45.44 o 
  -1   6   9      580.32      563.44     21.74 o 
   0   6   9      402.60      397.39     15.73 o 
   1   6   9      623.67      585.05     19.48 o 
   2   6   9       55.33       62.69      9.74 o 
   3   6   9      174.78      154.09     16.96 o 
   4   6   9       12.75       16.34      9.34 o 
   5   6   9       36.63       26.91     12.42 o 
   6   6   9       34.11       51.53     16.04 o 
   7   6   9       53.15       41.89     16.20 o 
  -8   7   9       15.19        3.66     20.34 o 
  -7   7   9       23.92       57.11     23.84 o 
  -6   7   9      195.28      147.11     32.10 o 
  -5   7   9      299.73      298.38     54.71 o 
  -4   7   9      151.44      194.16     21.93 o 
  -3   7   9        9.60        4.89     11.62 o 
  -2   7   9     3777.90     3740.96     93.69 o 
  -1   7   9      911.65      816.01     30.39 o 
   0   7   9        0.11       -2.13      6.16 o 
   1   7   9       39.42       50.58      9.32 o 
   2   7   9       10.61        5.25      7.46 o 
   3   7   9       31.04       32.63      9.21 o 
   4   7   9        2.57       14.18      9.94 o 
   5   7   9       16.33        3.10     10.89 o 
   6   7   9        7.92       10.59     13.36 o 
  -7   8   9       65.01       43.51     23.44 o 
  -6   8   9       35.32       39.82     22.64 o 
  -5   8   9       16.31       14.10     25.09 o 
  -4   8   9        0.36       10.82     13.64 o 
  -3   8   9      688.63      697.91     35.40 o 
  -2   8   9     1703.45     1640.22     86.69 o 
  -1   8   9      568.84      559.21     36.75 o 
   0   8   9     2109.37     2141.43     47.66 o 
   1   8   9        1.88        9.81      7.34 o 
   2   8   9      458.58      484.30     21.50 o 
   3   8   9        1.18       -9.78      7.08 o 
   4   8   9       91.10       85.81     27.56 o 
   5   8   9       10.61       28.81     13.40 o 
   6   8   9        3.09        5.67     12.06 o 
  -7   9   9       19.99       46.75     26.02 o 
  -6   9   9        9.68       29.06     21.97 o 
  -5   9   9       28.28       51.00     15.99 o 
  -4   9   9      450.49      441.37     35.29 o 
  -3   9   9        0.13        2.82     13.02 o 
  -2   9   9       76.35       68.73     18.68 o 
  -1   9   9       33.00       25.44     20.94 o 
   0   9   9      521.82      556.08     21.51 o 
   1   9   9      225.93      240.04     16.24 o 
   2   9   9        2.00        0.09      7.83 o 
   3   9   9       32.64       24.03     12.00 o 
   4   9   9       47.82       49.61     15.09 o 
   5   9   9        2.75       -1.06     12.62 o 
   6   9   9        8.38       14.54     14.91 o 
  -7  10   9       19.09        2.32     21.33 o 
  -6  10   9        6.55       61.20     27.05 o 
  -5  10   9       71.19      105.83     35.60 o 
  -4  10   9        0.50       -1.54     12.12 o 
  -3  10   9      153.30      149.82     67.04 o 
  -2  10   9      222.76      192.21     23.91 o 
  -1  10   9      229.96      200.35     23.66 o 
   0  10   9      566.24      531.57     48.36 o 
   1  10   9       11.42        9.75      8.97 o 
   2  10   9      475.40      507.84     74.86 o 
   3  10   9      168.91      207.58     21.85 o 
   4  10   9       36.33       38.32     15.63 o 
   5  10   9        7.81       12.82     14.21 o 
  -6  11   9      106.38      110.45     34.19 o 
  -5  11   9        4.06       18.52     15.01 o 
  -4  11   9        2.29       21.23     14.85 o 
  -3  11   9        7.07       24.45     16.14 o 
  -2  11   9      106.09      114.41     35.68 o 
  -1  11   9      240.12      203.76     40.58 o 
   0  11   9      188.19      225.40     28.42 o 
   1  11   9      165.36      185.96     21.24 o 
   2  11   9       86.20       99.86     17.92 o 
   3  11   9        0.56        4.61     12.09 o 
   4  11   9       70.32       88.59     19.50 o 
   5  11   9        0.83       20.55     15.91 o 
  -6  12   9       31.84       48.75     27.32 o 
  -5  12   9       90.02       99.17     22.84 o 
  -4  12   9       49.05       44.88     47.83 o 
  -3  12   9      266.50      316.91     31.50 o 
  -2  12   9        8.04        1.40     14.33 o 
  -1  12   9       14.52       24.23     16.54 o 
   0  12   9       14.31       -5.84     14.12 o 
   1  12   9        4.28       27.70     18.17 o 
   2  12   9        3.67        3.87     13.03 o 
   3  12   9        8.87        6.32     12.68 o 
   4  12   9       17.48        6.84     14.75 o 
  -5  13   9       25.19       26.39     31.04 o 
  -4  13   9       13.81       21.77     16.77 o 
  -3  13   9        2.07       -9.68     13.85 o 
  -2  13   9        0.28        4.11     15.94 o 
  -1  13   9        0.25       -0.30     15.11 o 
   0  13   9       52.81       45.83     32.35 o 
   1  13   9      231.70      109.21     37.75 o 
   2  13   9        4.14        1.07     30.17 o 
   3  13   9      185.32      166.55     28.42 o 
  -4  14   9       22.61       44.25     20.28 o 
  -3  14   9      285.09      239.49     60.45 o 
  -2  14   9        0.03       -5.88     16.58 o 
  -1  14   9      158.51      186.21     27.38 o 
   0  14   9        0.28       22.18     30.29 o 
   1  14   9        1.12        2.21     29.18 o 
   2  14   9       11.53        0.05     27.04 o 
  -2  15   9        6.65        8.37     18.32 o 
  -1  15   9        5.46       18.44     29.55 o 
   0  15   9       33.20       18.26     33.42 o 
   1  15   9        0.04      -29.43     28.63 o 
  -4   0  10      124.96      115.64     19.42 o 
  -2   0  10      110.67      128.78     19.67 o 
   0   0  10     1296.12     1278.17     34.54 o 
   2   0  10      963.01      995.88     52.46 o 
   4   0  10       38.48       50.12     13.87 o 
   6   0  10       11.89        0.89     12.90 o 
  -6   1  10      501.35      488.53     37.46 o 
  -5   1  10        1.78       13.15      9.56 o 
  -4   1  10      732.04      663.28     26.90 o 
  -3   1  10       47.64       51.37     10.94 o 
  -2   1  10       93.72      105.92     13.04 o 
  -1   1  10       51.27       34.34      8.34 o 
   0   1  10        8.41        7.41     12.01 o 
   1   1  10       45.76       45.58      7.43 o 
   2   1  10      470.42      434.92     16.73 o 
   3   1  10        4.07       -3.74      6.13 o 
   4   1  10       65.98       69.32     12.38 o 
   5   1  10       26.64       13.09      9.75 o 
   6   1  10      104.64      114.46     17.32 o 
   7   1  10        2.89       20.59     12.91 o 
  -6   2  10       96.98      103.49     23.10 o 
  -5   2  10      110.31      101.73     22.56 o 
  -4   2  10      148.53      147.68     15.96 o 
  -3   2  10       43.08       36.63     10.27 o 
  -2   2  10      125.27      111.05      9.98 o 
  -1   2  10      285.61      292.61     14.07 o 
   0   2  10      953.78      880.99     20.34 o 
   1   2  10        4.20        0.01      4.62 o 
   2   2  10      385.21      362.12     16.72 o 
   3   2  10      176.30      171.76     13.37 o 
   4   2  10      202.35      189.61     15.24 o 
   5   2  10       38.48       30.97     10.73 o 
   6   2  10       26.55       27.23      9.86 o 
   7   2  10       11.05       25.26     18.95 o 
  -7   3  10       66.05       34.54     21.24 o 
  -6   3  10       41.22       21.77     16.99 o 
  -5   3  10      170.07      147.18     24.89 o 
  -4   3  10      768.69      777.07     45.35 o 
  -3   3  10      290.52      301.95     18.60 o 
  -2   3  10      207.29      188.98     17.48 o 
  -1   3  10       48.68       53.64      8.79 o 
   0   3  10        0.87        1.09      4.77 o 
   1   3  10       29.86       49.89      9.75 o 
   2   3  10      132.94      146.13     11.84 o 
   3   3  10       95.66      115.48     12.01 o 
   4   3  10       46.84       56.66     10.56 o 
   5   3  10        4.44        9.17      7.66 o 
   6   3  10       92.38      101.68     14.98 o 
   7   3  10        8.67       23.52     14.15 o 
  -8   4  10       18.26       41.46     23.73 o 
  -7   4  10       24.82       21.17     19.90 o 
  -6   4  10        0.12      -10.74     13.68 o 
  -5   4  10      950.55     1015.67     57.72 o 
  -4   4  10      296.43      332.62     34.63 o 
  -3   4  10      102.95      115.13     10.91 o 
  -2   4  10      472.27      473.57     18.27 o 
  -1   4  10      387.27      406.54     20.08 o 
   0   4  10        6.32        2.68      5.10 o 
   1   4  10       53.85       56.25     11.15 o 
   2   4  10        8.57        7.12      6.53 o 
   3   4  10       16.61       18.55      7.60 o 
   4   4  10       50.35       55.74     10.42 o 
   5   4  10        9.36       20.98     11.36 o 
   6   4  10       80.57       77.97     33.11 o 
   7   4  10       66.52      109.04     20.43 o 
  -8   5  10       10.35        7.25     19.64 o 
  -7   5  10        9.44       37.18     21.75 o 
  -6   5  10      135.41      128.68     29.22 o 
  -5   5  10      423.22      408.36     41.08 o 
  -4   5  10        5.14        5.19     15.47 o 
  -3   5  10      228.95      196.53     19.41 o 
  -2   5  10      482.87      526.69     19.86 o 
  -1   5  10       81.52       74.88     10.45 o 
   0   5  10      254.16      258.70     16.88 o 
   1   5  10      392.08      350.69     16.09 o 
   2   5  10      175.00      164.77     19.55 o 
   3   5  10      120.39      133.89     13.30 o 
   4   5  10      219.67      219.19     16.73 o 
   5   5  10       63.51       56.55     26.75 o 
   6   5  10       97.04      118.85     20.02 o 
   7   5  10        6.72       36.50     16.03 o 
  -8   6  10        4.02        4.16     21.52 o 
  -7   6  10        5.41       25.16     21.24 o 
  -6   6  10       55.58       50.43     23.40 o 
  -5   6  10       13.98       48.28     20.98 o 
  -4   6  10      323.00      242.03     34.00 o 
  -3   6  10      953.36     1009.32     86.11 o 
  -2   6  10       41.26       42.80      9.32 o 
  -1   6  10       71.01       99.46     11.97 o 
   0   6  10      163.22      161.08     11.99 o 
   1   6  10      142.45      137.71     13.87 o 
   2   6  10      157.92      133.20     12.42 o 
   3   6  10        1.96        2.27      7.08 o 
   4   6  10      129.87      151.26     15.19 o 
   5   6  10      127.93      152.62     20.64 o 
   6   6  10        1.38       10.35     13.40 o 
  -8   7  10       10.41       -3.32     20.31 o 
  -7   7  10        0.24        1.12     20.80 o 
  -6   7  10       14.01       -1.73     18.36 o 
  -5   7  10       76.31      118.80     28.89 o 
  -4   7  10      630.58      683.85     34.52 o 
  -3   7  10      133.03      138.89     19.82 o 
  -2   7  10      548.76      547.41     31.30 o 
  -1   7  10       37.32       52.39     10.90 o 
   0   7  10     1760.83     1768.34     65.09 o 
   1   7  10      471.67      499.90     19.57 o 
   2   7  10      735.76      735.42     24.55 o 
   3   7  10        5.07       17.27      8.12 o 
   4   7  10       33.79       51.81     22.53 o 
   5   7  10      119.28      114.34     18.77 o 
   6   7  10        0.60       13.51     13.64 o 
  -7   8  10       38.88       48.95     26.77 o 
  -6   8  10      108.49      138.82     33.58 o 
  -5   8  10       47.97       64.35     23.72 o 
  -4   8  10       98.74      114.12     19.73 o 
  -3   8  10       22.84        8.22     13.65 o 
  -2   8  10        2.49       29.13     13.90 o 
  -1   8  10      877.13      868.40     53.14 o 
   0   8  10     1392.88     1442.66     45.66 o 
   1   8  10       77.49       93.15     11.75 o 
   2   8  10       13.78        6.91      9.70 o 
   3   8  10      594.35      651.99     61.53 o 
   4   8  10       22.95       13.43     13.03 o 
   5   8  10        2.12       -1.55     12.67 o 
   6   8  10       13.99      -10.81     12.98 o 
  -7   9  10        2.89       30.75     24.50 o 
  -6   9  10       17.25       29.11     22.83 o 
  -5   9  10       12.85       12.41     19.54 o 
  -4   9  10        5.14       29.99     14.48 o 
  -3   9  10      813.24      851.49     40.98 o 
  -2   9  10      137.91      138.08     21.34 o 
  -1   9  10      407.90      358.67     68.23 o 
   0   9  10      964.45      850.78     44.50 o 
   1   9  10      401.36      429.03     21.39 o 
   2   9  10      815.30      765.44     30.20 o 
   3   9  10      109.00      117.09     18.25 o 
   4   9  10        0.78        1.34     12.13 o 
   5   9  10       84.24       86.14     19.33 o 
  -6  10  10        0.00       22.25     23.82 o 
  -5  10  10       12.56       13.82     20.30 o 
  -4  10  10        0.95       14.86     14.45 o 
  -3  10  10      159.94      157.41     30.10 o 
  -2  10  10      290.32      305.81     28.88 o 
  -1  10  10      265.96      256.82     26.34 o 
   0  10  10        0.95      -16.58     17.87 o 
   1  10  10      148.75      174.00     22.12 o 
   2  10  10      491.54      471.45     28.74 o 
   3  10  10       19.73       36.04     14.18 o 
   4  10  10        1.23      -11.64     11.42 o 
   5  10  10        0.40        1.44     14.57 o 
  -6  11  10       20.73       25.75     26.76 o 
  -5  11  10       37.55       54.05     24.64 o 
  -4  11  10        2.10       13.44     17.63 o 
  -3  11  10       79.41       93.04     36.70 o 
  -2  11  10      319.89      336.43     88.19 o 
  -1  11  10      142.33      130.13     22.13 o 
   0  11  10        0.01      -19.31     12.87 o 
   1  11  10       45.72       31.82     14.72 o 
   2  11  10        7.67       -0.92     11.92 o 
   3  11  10        6.33       18.46     13.53 o 
   4  11  10      113.93       82.12     18.80 o 
  -5  12  10       34.56       49.13     19.55 o 
  -4  12  10      425.89      425.06     37.37 o 
  -3  12  10        0.18      -13.17     13.68 o 
  -2  12  10       61.48       33.46     28.63 o 
  -1  12  10       53.68       61.80     19.30 o 
   0  12  10       30.86       35.48     22.53 o 
   1  12  10      193.96      170.35     41.87 o 
   2  12  10       61.74       36.69     20.83 o 
   3  12  10       70.18       45.85     25.00 o 
   4  12  10      107.95      104.33     21.39 o 
  -4  13  10       22.22       41.08     18.20 o 
  -3  13  10       26.01       24.67     17.07 o 
  -2  13  10       52.09       47.81     20.29 o 
  -1  13  10       69.35       39.46     19.55 o 
   0  13  10       25.44       -3.77     28.75 o 
   1  13  10       14.53       13.32     32.15 o 
   2  13  10       22.91       19.35     31.99 o 
   3  13  10        0.62       -5.46     27.67 o 
  -3  14  10        0.01      -12.09     29.86 o 
  -2  14  10      347.79      317.47     93.72 o 
  -1  14  10       26.55       41.69     20.20 o 
   0  14  10        1.51       -4.43     26.16 o 
   1  14  10       10.49       16.78     33.02 o 
   2  14  10        0.90      -12.71     33.15 o 
  -1  15  10       82.04       73.24     35.79 o 
   0  15  10        4.90       -9.49     30.45 o 
  -5   0  11        5.87       -4.21     12.90 o 
  -3   0  11      334.83      339.17     30.02 o 
  -1   0  11      106.63      113.32     19.47 o 
   1   0  11     1582.21     1527.36     62.75 o 
   3   0  11      146.45      164.81     21.68 o 
   5   0  11        0.15        8.73     11.29 o 
   7   0  11        0.41        9.59     19.82 o 
  -6   1  11       64.82       41.24     18.03 o 
  -5   1  11      221.30      233.64     20.03 o 
  -4   1  11      210.95      203.42     18.43 o 
  -3   1  11      263.56      310.67     20.59 o 
  -2   1  11       26.07       37.02     10.37 o 
  -1   1  11      130.79      150.38     20.95 o 
   0   1  11      194.30      209.53     20.03 o 
   1   1  11       33.27       27.84      6.73 o 
   2   1  11       13.53        6.43      5.99 o 
   3   1  11      216.64      166.04     20.81 o 
   4   1  11        3.24       15.89      8.41 o 
   5   1  11       27.51       18.74     17.67 o 
   6   1  11       20.86       18.43     11.44 o 
   7   1  11       15.57       45.39     14.36 o 
  -6   2  11        8.72       -7.38     13.65 o 
  -5   2  11       29.44       11.46     15.21 o 
  -4   2  11     1055.15     1081.29     36.08 o 
  -3   2  11      169.78      157.10     15.82 o 
  -2   2  11      111.63      107.23     24.91 o 
  -1   2  11       24.97       32.79      7.85 o 
   0   2  11        0.27        1.19      5.02 o 
   1   2  11      455.71      464.14     16.74 o 
   2   2  11      134.14      151.68     12.56 o 
   3   2  11      194.54      220.49     20.13 o 
   4   2  11      223.14      267.36     40.87 o 
   5   2  11       12.60       22.20      9.67 o 
   6   2  11       40.00       43.75     11.97 o 
   7   2  11        0.76       -2.03     13.46 o 
  -7   3  11      211.16      200.84     33.64 o 
  -6   3  11       14.92       25.17     18.79 o 
  -5   3  11       98.48      119.76     25.23 o 
  -4   3  11      636.72      654.24     44.69 o 
  -3   3  11      765.88      758.69     41.82 o 
  -2   3  11      141.86      151.02     15.37 o 
  -1   3  11        3.89        0.79      6.05 o 
   0   3  11      558.26      509.49     19.82 o 
   1   3  11        1.39       -1.32      4.93 o 
   2   3  11      802.64      811.80     33.72 o 
   3   3  11       12.95        6.38      6.39 o 
   4   3  11        0.25       -0.21      6.23 o 
   5   3  11        4.30        3.99      8.19 o 
   6   3  11       17.06       25.62     10.86 o 
   7   3  11        2.41        6.14     23.59 o 
  -7   4  11      671.43      598.78     51.57 o 
  -6   4  11      120.52      117.17     27.78 o 
  -5   4  11       23.78        5.88     17.22 o 
  -4   4  11     1281.64     1147.57     60.38 o 
  -3   4  11       20.86       27.47     10.08 o 
  -2   4  11      577.25      573.92     20.83 o 
  -1   4  11      239.24      252.97     18.05 o 
   0   4  11      184.16      172.25     14.00 o 
   1   4  11       47.51       27.39      7.44 o 
   2   4  11       48.16       47.11      8.73 o 
   3   4  11      159.32      164.43     14.45 o 
   4   4  11      191.34      187.83     20.35 o 
   5   4  11       19.01       25.40     10.19 o 
   6   4  11       10.99       26.87     14.04 o 
  -8   5  11      225.20      292.03     43.78 o 
  -7   5  11      279.49      307.17     41.66 o 
  -6   5  11       43.81       52.62     23.22 o 
  -5   5  11       19.17        8.03     16.11 o 
  -4   5  11        0.55        5.16     15.55 o 
  -3   5  11      132.65       73.08     22.25 o 
  -2   5  11        7.27        3.09      6.80 o 
  -1   5  11     1251.02     1269.81     45.80 o 
   0   5  11      368.67      391.83     25.27 o 
   1   5  11      192.53      206.10     13.79 o 
   2   5  11      272.51      299.26     25.68 o 
   3   5  11       22.77       14.73      7.63 o 
   4   5  11       26.02       24.07      9.33 o 
   5   5  11        0.07       -1.04     12.88 o 
   6   5  11       21.73       40.82     16.47 o 
  -8   6  11      145.10      168.50     37.53 o 
  -7   6  11       44.31       39.10     24.74 o 
  -6   6  11       72.37       61.53     25.24 o 
  -5   6  11      140.46      165.85     31.97 o 
  -4   6  11       48.57       27.89     18.34 o 
  -3   6  11       46.85       16.52     18.47 o 
  -2   6  11      321.88      326.69     32.16 o 
  -1   6  11        2.30       -4.60      7.46 o 
   0   6  11       15.71       12.91      8.28 o 
   1   6  11       47.64       26.03     12.19 o 
   2   6  11       45.41       50.26     10.48 o 
   3   6  11        3.84       -0.66      7.32 o 
   4   6  11       74.55      105.45     13.76 o 
   5   6  11       12.97        9.72     11.57 o 
   6   6  11       12.79       38.92     16.36 o 
  -7   7  11       11.02       35.82     23.94 o 
  -6   7  11       52.67       48.07     24.43 o 
  -5   7  11        7.84        5.37     19.82 o 
  -4   7  11       20.59       -1.62     16.73 o 
  -3   7  11      444.66      457.30     30.85 o 
  -2   7  11      287.24      234.17     23.40 o 
  -1   7  11       61.76       65.28     11.88 o 
   0   7  11        6.39       -1.37      8.18 o 
   1   7  11      723.14      636.68     30.72 o 
   2   7  11      657.42      646.38     23.82 o 
   3   7  11       13.23       13.49      9.21 o 
   4   7  11       35.66       37.96     14.14 o 
   5   7  11       76.93       66.23     24.80 o 
   6   7  11       20.14       16.72     15.85 o 
  -7   8  11       41.15       23.84     25.26 o 
  -6   8  11       59.59       54.49     26.73 o 
  -5   8  11        1.96       -9.73     17.10 o 
  -4   8  11      105.62      133.13     31.14 o 
  -3   8  11        0.42        6.09     12.96 o 
  -2   8  11       16.82       26.97     14.79 o 
  -1   8  11      133.96      131.48     32.20 o 
   0   8  11     1245.89     1182.73     38.27 o 
   1   8  11       42.65       47.48     11.92 o 
   2   8  11      662.26      690.31     25.23 o 
   3   8  11      285.32      324.47     22.25 o 
   4   8  11      299.05      283.27     25.55 o 
   5   8  11       41.63       34.46     15.27 o 
  -7   9  11        0.12       14.91     24.84 o 
  -6   9  11      135.82      130.75     35.27 o 
  -5   9  11       93.01       61.82     27.61 o 
  -4   9  11       97.41       83.65     27.71 o 
  -3   9  11       37.14       21.85     18.74 o 
  -2   9  11      160.40      185.65     24.35 o 
  -1   9  11       16.68       10.11     19.27 o 
   0   9  11        3.34       11.17     10.05 o 
   1   9  11       22.49       25.61     11.59 o 
   2   9  11      189.60      210.86     20.11 o 
   3   9  11       30.16        8.09     12.89 o 
   4   9  11      407.97      330.89     43.51 o 
   5   9  11       51.34       28.72     15.68 o 
  -6  10  11        0.97        3.30     22.57 o 
  -5  10  11      184.82      165.02     37.51 o 
  -4  10  11       32.82       29.05     26.94 o 
  -3  10  11       15.94       41.46     16.90 o 
  -2  10  11       60.05       66.02     19.40 o 
  -1  10  11       29.50       37.45     17.10 o 
   0  10  11      166.30      241.84     26.68 o 
   1  10  11        0.18        7.18     10.33 o 
   2  10  11      126.37      127.67     23.34 o 
   3  10  11        0.79        0.69     11.95 o 
   4  10  11      103.04       93.78     24.29 o 
   5  10  11       55.13       12.33     22.41 o 
  -6  11  11      144.46      220.48     45.48 o 
  -5  11  11        0.58       -0.87     20.29 o 
  -4  11  11        6.72       -1.80     13.85 o 
  -3  11  11        8.59        0.16     14.83 o 
  -2  11  11      168.83      152.21     24.36 o 
  -1  11  11      270.82      303.46     43.55 o 
   0  11  11       12.03        6.05     16.11 o 
   1  11  11        1.61        4.75     15.91 o 
   2  11  11       11.47        3.16     15.48 o 
   3  11  11      170.66      156.50     21.96 o 
   4  11  11       69.95       64.89     19.29 o 
  -5  12  11      131.99      135.47     36.65 o 
  -4  12  11        1.65       20.08     16.85 o 
  -3  12  11      195.93      244.97     30.96 o 
  -2  12  11       28.88       30.69     17.11 o 
  -1  12  11       28.09        1.81     16.26 o 
   0  12  11       12.98        0.95     15.66 o 
   1  12  11        0.21      -25.87     26.67 o 
   2  12  11        3.59       -6.71     16.38 o 
   3  12  11       67.52       61.79     22.05 o 
  -4  13  11       79.74      118.32     32.68 o 
  -3  13  11       72.77      124.37     25.65 o 
  -2  13  11       53.97       50.30     21.21 o 
  -1  13  11      110.37      144.99     26.74 o 
   0  13  11       94.61      107.79     23.85 o 
   1  13  11       77.84       75.98     37.91 o 
   2  13  11       10.70      -22.39     30.26 o 
  -3  14  11        4.94       -5.34     17.65 o 
  -2  14  11       21.78       31.54     20.59 o 
  -1  14  11        5.50       28.69     19.94 o 
   0  14  11        6.70      -30.50     28.67 o 
   1  14  11       93.70      131.62     41.67 o 
  -4   0  12        0.11       -5.33     13.49 o 
  -2   0  12     3766.40     3643.78    106.69 o 
   0   0  12       74.00       77.96     18.59 o 
   2   0  12      264.63      229.05     28.56 o 
   4   0  12       28.00       21.12     12.19 o 
   6   0  12        1.09        0.24     16.07 o 
  -6   1  12       24.24       16.19     17.03 o 
  -5   1  12       24.21       24.09     12.23 o 
  -4   1  12       64.16       38.66     12.60 o 
  -3   1  12        5.27       25.16     22.16 o 
  -2   1  12      648.13      655.30     39.59 o 
  -1   1  12       41.46       19.38      9.92 o 
   0   1  12       22.00       21.52      7.60 o 
   1   1  12        6.80       10.26      7.31 o 
   2   1  12      617.89      643.36     22.00 o 
   3   1  12       22.84       18.90      7.43 o 
   4   1  12      163.07      195.64     16.95 o 
   5   1  12       11.84       24.43      9.26 o 
   6   1  12        4.76       25.15     11.02 o 
  -6   2  12       26.15       37.87     20.70 o 
  -5   2  12     1030.49      995.91     54.69 o 
  -4   2  12      537.00      508.79     38.80 o 
  -3   2  12       48.46       65.49     20.70 o 
  -2   2  12      947.81      923.96     33.53 o 
  -1   2  12      145.58      156.60     16.31 o 
   0   2  12       77.72       71.32     10.44 o 
   1   2  12       43.26       36.13     10.43 o 
   2   2  12       23.20       25.65      7.98 o 
   3   2  12      124.40      148.99     17.68 o 
   4   2  12       20.06       24.35      8.73 o 
   5   2  12       30.09       43.20     11.16 o 
   6   2  12        5.91        8.49     11.54 o 
  -7   3  12      105.85      114.18     28.64 o 
  -6   3  12      166.36      181.87     31.12 o 
  -5   3  12     1294.86     1315.77     66.57 o 
  -4   3  12      144.42      133.81     27.39 o 
  -3   3  12      376.96      408.86     23.29 o 
  -2   3  12      404.39      417.38     23.95 o 
  -1   3  12      509.50      453.18     24.75 o 
   0   3  12      603.26      590.02     42.64 o 
   1   3  12       40.90       34.64      8.22 o 
   2   3  12       21.90       21.71      7.70 o 
   3   3  12      153.68      140.04     16.49 o 
   4   3  12       49.84       57.90     11.26 o 
   5   3  12       14.35       35.10     11.68 o 
   6   3  12        4.41       18.51     10.59 o 
  -7   4  12        1.46       -3.89     17.64 o 
  -6   4  12      701.66      684.18     51.08 o 
  -5   4  12      461.67      404.05     42.07 o 
  -4   4  12        5.25        6.35     17.19 o 
  -3   4  12      971.23      973.67     34.78 o 
  -2   4  12      552.54      589.87     27.23 o 
  -1   4  12      315.87      325.82     18.70 o 
   0   4  12      285.96      272.94     17.45 o 
   1   4  12      126.45      132.72     17.34 o 
   2   4  12      126.50      131.31     23.59 o 
   3   4  12       45.13       42.00      9.28 o 
   4   4  12        0.41        7.39      7.44 o 
   5   4  12       26.19       12.24      8.46 o 
   6   4  12       11.00       32.63     17.95 o 
  -8   5  12        0.65        3.99     22.80 o 
  -7   5  12       81.85       69.58     28.07 o 
  -6   5  12      133.53      173.40     34.23 o 
  -5   5  12      253.98      209.84     33.14 o 
  -4   5  12       38.79       54.22     22.19 o 
  -3   5  12        1.79      -17.73     13.17 o 
  -2   5  12      171.48      188.66     17.94 o 
  -1   5  12      506.18      483.43     21.71 o 
   0   5  12       56.20       58.95     11.31 o 
   1   5  12       46.35       49.54     23.87 o 
   2   5  12       56.43       60.47     10.78 o 
   3   5  12       40.54       42.51     10.11 o 
   4   5  12        3.94        7.21      7.80 o 
   5   5  12        0.00       16.29      9.33 o 
   6   5  12        0.53       14.38     14.24 o 
  -7   6  12      161.83      176.49     36.49 o 
  -6   6  12       61.85       47.74     25.03 o 
  -5   6  12       11.04        8.17     18.97 o 
  -4   6  12        3.91       -1.42     17.65 o 
  -3   6  12       88.93      109.95     26.73 o 
  -2   6  12       73.04       76.82     23.39 o 
  -1   6  12      744.64      709.40     26.33 o 
   0   6  12      130.54      153.96     24.87 o 
   1   6  12      145.09      157.77     17.47 o 
   2   6  12      387.35      381.28     22.44 o 
   3   6  12        4.29       -0.92      7.31 o 
   4   6  12       40.76       43.97     11.06 o 
   5   6  12       33.07       54.44     15.83 o 
   6   6  12       30.67       19.73     14.66 o 
  -7   7  12      111.08      104.10     32.43 o 
  -6   7  12       40.35       63.86     26.77 o 
  -5   7  12        2.46      -23.47     15.64 o 
  -4   7  12      182.95      200.74     35.04 o 
  -3   7  12       30.43       29.02     19.48 o 
  -2   7  12      146.70      194.78     45.24 o 
  -1   7  12        8.87       10.52      9.61 o 
   0   7  12       59.50       68.12     12.69 o 
   1   7  12      267.70      264.77     19.81 o 
   2   7  12       39.27       43.19     10.25 o 
   3   7  12        2.61       13.34      8.78 o 
   4   7  12        8.01       21.41     12.00 o 
   5   7  12       76.47       92.11     18.79 o 
  -7   8  12        4.23       16.91     23.72 o 
  -6   8  12       17.51       22.54     23.68 o 
  -5   8  12        0.75        2.83     18.32 o 
  -4   8  12        4.38       -2.86     18.21 o 
  -3   8  12       99.90       49.36     23.90 o 
  -2   8  12       15.07       27.13     15.61 o 
  -1   8  12        4.15       -1.64     12.83 o 
   0   8  12      137.42      136.42     16.17 o 
   1   8  12      297.28      316.31     31.88 o 
   2   8  12       32.15       35.89     12.04 o 
   3   8  12      167.13      158.29     20.12 o 
   4   8  12       96.27       73.07     17.04 o 
   5   8  12        0.70       11.81     13.87 o 
  -6   9  12        0.01        5.73     22.03 o 
  -5   9  12      188.32      191.52     39.50 o 
  -4   9  12       96.52       68.91     27.39 o 
  -3   9  12      187.07      218.86     37.53 o 
  -2   9  12       45.73       19.12     15.37 o 
  -1   9  12        9.61       12.41     14.86 o 
   0   9  12       21.95       20.87     13.93 o 
   1   9  12      122.26      138.02     18.44 o 
   2   9  12      202.84      232.42     20.96 o 
   3   9  12       69.78       71.67     23.01 o 
   4   9  12      175.61      194.86     24.58 o 
   5   9  12        7.78       14.71     15.30 o 
  -6  10  12        6.75        6.10     24.21 o 
  -5  10  12        3.53       -3.24     22.02 o 
  -4  10  12       12.80       23.55     22.04 o 
  -3  10  12       67.03       65.48     20.08 o 
  -2  10  12        3.90       -1.17     28.94 o 
  -1  10  12      428.94      394.91     53.75 o 
   0  10  12       21.30       18.29     16.89 o 
   1  10  12      276.76      276.05     22.91 o 
   2  10  12       22.12       29.73     13.69 o 
   3  10  12       30.97       22.99     18.13 o 
   4  10  12       33.88       11.24     15.65 o 
  -5  11  12       86.23      115.00     36.36 o 
  -4  11  12        2.31      -27.19     18.12 o 
  -3  11  12      303.39      313.67     72.86 o 
  -2  11  12      180.97      159.63     25.72 o 
  -1  11  12       80.50       48.66     18.89 o 
   0  11  12      149.64       78.14     21.22 o 
   1  11  12       67.15       27.64     17.62 o 
   2  11  12       11.01        5.75     15.30 o 
   3  11  12        6.58        7.51     16.05 o 
  -4  12  12       68.82       26.19     27.90 o 
  -3  12  12       57.96       91.56     23.22 o 
  -2  12  12       38.94       39.93     18.94 o 
  -1  12  12       81.62       94.58     23.09 o 
   0  12  12        0.38        9.71     16.72 o 
   1  12  12       14.88      -13.90     28.35 o 
   2  12  12      115.63      109.27     30.98 o 
   3  12  12       20.98        8.30     19.54 o 
  -3  13  12       55.05       37.62     20.30 o 
  -2  13  12       41.80       25.54     22.17 o 
  -1  13  12       54.48       53.37     21.31 o 
   0  13  12      276.06      229.40     37.28 o 
   1  13  12        0.67      -42.27     28.18 o 
   2  13  12       40.52      -11.11     33.10 o 
  -2  14  12       44.60       45.07     21.08 o 
  -1  14  12      149.23      170.39     29.87 o 
   0  14  12        8.12      -34.09     29.65 o 
  -5   0  13      286.17      240.01     30.07 o 
  -3   0  13     1647.37     1663.14     68.83 o 
  -1   0  13      400.73      472.83     35.88 o 
   1   0  13      438.11      404.87     34.95 o 
   3   0  13       25.71       27.32     15.21 o 
   5   0  13       11.24       19.68     17.43 o 
  -6   1  13      129.54       54.30     22.27 o 
  -5   1  13       56.66       34.80     19.31 o 
  -4   1  13        5.24        4.21     10.97 o 
  -3   1  13      922.80      908.09     36.43 o 
  -2   1  13       42.98       17.24     11.31 o 
  -1   1  13      242.55      257.48     23.13 o 
   0   1  13      579.04      583.92     29.07 o 
   1   1  13      226.42      233.71     17.18 o 
   2   1  13       17.87       27.51      8.15 o 
   3   1  13       47.94       53.09     10.37 o 
   4   1  13        0.31        3.05      9.14 o 
   5   1  13      110.50      120.45     15.28 o 
   6   1  13       14.10       23.09     15.84 o 
  -6   2  13        0.14      -20.95     15.52 o 
  -5   2  13      212.25      166.32     28.76 o 
  -4   2  13      281.44      296.00     41.45 o 
  -3   2  13      503.10      534.49     53.67 o 
  -2   2  13      491.04      507.83     59.68 o 
  -1   2  13     1350.30     1261.22     41.43 o 
   0   2  13      530.02      505.50     67.19 o 
   1   2  13      341.73      306.42     35.72 o 
   2   2  13       20.33       30.44      8.54 o 
   3   2  13      171.75      188.18     15.55 o 
   4   2  13      449.77      454.28     23.66 o 
   5   2  13        0.61        1.93      7.92 o 
   6   2  13        1.84        8.15      9.38 o 
  -7   3  13       33.02       27.24     20.98 o 
  -6   3  13        5.71       -7.65     17.37 o 
  -5   3  13        1.10       37.80     19.94 o 
  -4   3  13      217.51      208.19     30.89 o 
  -3   3  13     1719.37     1599.36     47.30 o 
  -2   3  13     2126.58     2105.98     78.44 o 
  -1   3  13      219.24      233.32     20.41 o 
   0   3  13     1257.69     1327.07     35.13 o 
   1   3  13       34.85       23.54      9.14 o 
   2   3  13      143.93      150.18     13.78 o 
   3   3  13        8.96       24.49      8.45 o 
   4   3  13        7.98       20.41      8.48 o 
   5   3  13        2.95       14.24      9.78 o 
   6   3  13        6.81       27.64     18.61 o 
  -7   4  13        5.37      -23.99     15.99 o 
  -6   4  13      149.28      191.61     33.92 o 
  -5   4  13       39.65       16.15     19.35 o 
  -4   4  13      306.34      323.41     37.44 o 
  -3   4  13     1107.86     1033.29     70.10 o 
  -2   4  13       15.96        6.68     10.90 o 
  -1   4  13      154.47      127.29     17.15 o 
   0   4  13        8.41       -7.14      7.14 o 
   1   4  13      227.52      231.92     17.73 o 
   2   4  13       16.75       18.42      8.64 o 
   3   4  13       27.75       17.00      8.15 o 
   4   4  13       17.31       20.99     10.12 o 
   5   4  13        6.00       13.58     11.22 o 
   6   4  13       30.14       42.56     17.13 o 
  -7   5  13        9.95       -1.88     19.91 o 
  -6   5  13       18.40       21.25     21.56 o 
  -5   5  13      180.06      203.96     34.90 o 
  -4   5  13     1019.84     1022.80     61.92 o 
  -3   5  13        1.80       28.98     18.92 o 
  -2   5  13      296.49      309.12     23.16 o 
  -1   5  13       42.36       50.96     12.86 o 
   0   5  13       26.24       32.44     10.37 o 
   1   5  13      196.02      177.84     44.98 o 
   2   5  13        2.89        6.35      8.31 o 
   3   5  13        0.02       -7.29      7.18 o 
   4   5  13        5.69        4.55      8.15 o 
   5   5  13        4.35       11.00     10.40 o 
  -7   6  13        0.59        0.26     21.13 o 
  -6   6  13       71.02       39.82     24.75 o 
  -5   6  13      400.39      398.80     46.48 o 
  -4   6  13        0.27       26.68     20.85 o 
  -3   6  13       30.56        3.02     16.88 o 
  -2   6  13        3.89       -5.59     15.34 o 
  -1   6  13       43.00       35.48     11.14 o 
   0   6  13       44.93       35.20     10.50 o 
   1   6  13       12.67        5.56      8.54 o 
   2   6  13        5.49       16.44      9.23 o 
   3   6  13      317.61      315.84     47.51 o 
   4   6  13       33.77       52.23     11.34 o 
   5   6  13        5.43       14.25     13.90 o 
  -7   7  13       14.61        9.94     23.95 o 
  -6   7  13      133.23      108.45     32.78 o 
  -5   7  13        1.24      -14.40     16.83 o 
  -4   7  13       16.41       32.91     21.59 o 
  -3   7  13      137.75       99.39     27.46 o 
  -2   7  13       93.01       98.44     27.70 o 
  -1   7  13       19.03       12.21     10.08 o 
   0   7  13       28.76       25.91     10.85 o 
   1   7  13       41.01       16.03     10.87 o 
   2   7  13      194.52      190.09     19.04 o 
   3   7  13        4.49       14.39      9.79 o 
   4   7  13       48.05       54.71     16.64 o 
   5   7  13        1.46       -3.46     21.33 o 
  -6   8  13        1.26       -9.88     20.93 o 
  -5   8  13       55.31       48.41     25.98 o 
  -4   8  13      214.92      226.61     39.38 o 
  -3   8  13        0.24        1.16     18.99 o 
  -2   8  13       91.24       93.19     27.49 o 
  -1   8  13      375.13      360.94     30.38 o 
   0   8  13       48.71       10.80     17.16 o 
   1   8  13        4.38        0.10      9.16 o 
   2   8  13       64.54       58.03     14.01 o 
   3   8  13       22.55       25.62     11.31 o 
   4   8  13       36.08       24.88     14.61 o 
  -6   9  13       30.34       20.68     26.77 o 
  -5   9  13        3.89       -1.88     21.95 o 
  -4   9  13       80.63       44.30     26.23 o 
  -3   9  13       51.64       45.69     24.59 o 
  -2   9  13        6.91      -21.80     16.34 o 
  -1   9  13      123.41      153.17     23.96 o 
   0   9  13        6.05       -7.23     22.07 o 
   1   9  13      261.93      205.19     19.98 o 
   2   9  13       90.56       94.76     22.71 o 
   3   9  13        8.64       -3.63     15.82 o 
   4   9  13       30.59       16.93     18.00 o 
  -5  10  13       81.17       89.32     34.69 o 
  -4  10  13      191.61      289.15     45.58 o 
  -3  10  13       12.96      -23.92     18.61 o 
  -2  10  13      206.67      225.04     27.60 o 
  -1  10  13       94.06       75.35     20.81 o 
   0  10  13      273.65      211.35     26.95 o 
   1  10  13       88.61       87.57     16.61 o 
   2  10  13        6.27        2.07     11.35 o 
   3  10  13        2.68       -6.00     24.84 o 
   4  10  13       38.74       10.61     19.37 o 
  -5  11  13        5.18        0.89     23.36 o 
  -4  11  13      123.28      158.24     39.24 o 
  -3  11  13        3.69       14.39     24.68 o 
  -2  11  13       11.03      -13.50     22.67 o 
  -1  11  13       61.71       53.57     19.74 o 
   0  11  13        0.65      -23.36     31.41 o 
   1  11  13       25.00       16.42     26.50 o 
   2  11  13       30.99        1.53     16.99 o 
   3  11  13        0.07       -7.79     17.40 o 
  -4  12  13        6.89      -22.11     23.15 o 
  -3  12  13       31.52       26.46     26.74 o 
  -2  12  13      103.85       76.79     23.60 o 
  -1  12  13       19.12       19.27     18.32 o 
   0  12  13        2.29      -22.67     15.11 o 
   1  12  13        1.69      -40.19     27.73 o 
   2  12  13       24.78      -10.18     33.74 o 
  -3  13  13       90.71       80.17     34.73 o 
  -2  13  13        0.04       -9.28     17.47 o 
  -1  13  13        7.41      -13.26     16.32 o 
   0  13  13       14.83      -16.19     17.58 o 
   1  13  13      232.07      116.41     43.69 o 
  -4   0  14      734.80      753.95     47.16 o 
  -2   0  14       31.50       26.77     18.86 o 
   0   0  14        0.20       -1.97     13.75 o 
   2   0  14      384.80      488.44     31.53 o 
   4   0  14       16.94       57.11     15.67 o 
  -5   1  14        6.96        5.81     16.14 o 
  -4   1  14        6.82       -6.16     10.62 o 
  -3   1  14      228.36      261.41     22.08 o 
  -2   1  14       59.78       55.93     17.10 o 
  -1   1  14     2438.54     2368.76     62.01 o 
   0   1  14     1347.45     1378.11     46.13 o 
   1   1  14      411.81      426.94     33.72 o 
   2   1  14      366.94      421.95     32.50 o 
   3   1  14      273.92      361.50     46.23 o 
   4   1  14       97.20      124.91     15.48 o 
   5   1  14      160.24      128.32     16.28 o 
  -6   2  14      234.49      193.73     31.86 o 
  -5   2  14      251.81      258.44     34.19 o 
  -4   2  14       67.81       78.58     41.61 o 
  -3   2  14       72.37       82.74     15.67 o 
  -2   2  14        2.78       11.07     10.86 o 
  -1   2  14     1143.53     1164.78     41.82 o 
   0   2  14     1135.17     1119.49     43.23 o 
   1   2  14      704.17      749.43     38.15 o 
   2   2  14       31.86       14.95      8.60 o 
   3   2  14        0.20        4.58      7.47 o 
   4   2  14        2.51        8.08      8.23 o 
   5   2  14       10.10       31.24     13.40 o 
  -7   3  14        3.11       -0.94     22.08 o 
  -6   3  14        0.23        3.90     17.71 o 
  -5   3  14      231.02      193.34     31.95 o 
  -4   3  14      616.10      423.52     41.71 o 
  -3   3  14      109.40      113.16     16.78 o 
  -2   3  14      794.82      840.34     35.29 o 
  -1   3  14      172.78      159.81     19.27 o 
   0   3  14      206.22      203.02     20.68 o 
   1   3  14      844.43      847.22     49.42 o 
   2   3  14       87.94       97.37     14.48 o 
   3   3  14       32.10       21.47     11.33 o 
   4   3  14       45.89       50.47     11.19 o 
   5   3  14       14.78       20.10     10.08 o 
  -7   4  14      184.07      171.68     35.08 o 
  -6   4  14       87.02       67.58     25.92 o 
  -5   4  14        6.81       -7.49     17.46 o 
  -4   4  14       14.70       -5.16     17.22 o 
  -3   4  14      162.48      174.22     31.25 o 
  -2   4  14      249.35      196.75     29.32 o 
  -1   4  14      330.00      315.10     24.33 o 
   0   4  14       45.68       54.45     13.49 o 
   1   4  14        1.23       -3.80     11.67 o 
   2   4  14        0.13       -2.80      7.81 o 
   3   4  14       18.72        9.18      8.89 o 
   4   4  14       21.44       38.70     10.26 o 
   5   4  14       54.76       78.23     14.46 o 
  -7   5  14        9.51        3.77     24.56 o 
  -6   5  14       32.74       20.17     23.67 o 
  -5   5  14       31.20       69.41     26.66 o 
  -4   5  14       27.47       -2.30     17.93 o 
  -3   5  14      350.92      326.96     39.91 o 
  -2   5  14        0.68       -0.64     13.06 o 
  -1   5  14      546.06      528.27     29.49 o 
   0   5  14       61.13       72.95     20.78 o 
   1   5  14       43.59       53.44     12.06 o 
   2   5  14       13.83        8.51      8.78 o 
   3   5  14      117.58      118.47     25.73 o 
   4   5  14       45.23       45.34     12.07 o 
   5   5  14        4.58       20.18     11.15 o 
  -7   6  14        2.23      -29.87     20.91 o 
  -6   6  14       16.61       -3.11     20.06 o 
  -5   6  14      269.01      252.72     39.29 o 
  -4   6  14       40.92       29.96     22.56 o 
  -3   6  14       37.25       -0.94     18.06 o 
  -2   6  14      423.58      288.88     37.76 o 
  -1   6  14       17.40        7.35     10.75 o 
   0   6  14       29.88       40.59     14.66 o 
   1   6  14       87.03       96.21     14.69 o 
   2   6  14       37.49       45.36     12.67 o 
   3   6  14       19.43       22.05     12.45 o 
   4   6  14       38.87       55.13     12.53 o 
   5   6  14        3.88       12.41     14.24 o 
  -6   7  14       97.77      119.34     35.05 o 
  -5   7  14       12.57      -11.34     19.65 o 
  -4   7  14        0.16      -17.08     18.16 o 
  -3   7  14        3.68       -5.68     16.10 o 
  -2   7  14       46.22       44.03     24.11 o 
  -1   7  14       25.38       35.12     13.59 o 
   0   7  14        0.01      -11.06      8.34 o 
   1   7  14      173.38      167.52     21.16 o 
   2   7  14        0.02        4.43      9.62 o 
   3   7  14       14.28       36.66     12.26 o 
   4   7  14        0.09       -3.39     13.87 o 
  -6   8  14        3.09       -5.89     22.85 o 
  -5   8  14       81.55       98.66     33.81 o 
  -4   8  14        0.43      -24.83     20.06 o 
  -3   8  14      197.13      174.11     34.77 o 
  -2   8  14       13.11       -3.95     17.30 o 
  -1   8  14        3.07      -20.20     13.47 o 
   0   8  14      105.96      111.97     16.49 o 
   1   8  14       96.26      110.13     16.50 o 
   2   8  14        2.82        4.64     10.69 o 
   3   8  14      167.82      142.33     26.14 o 
   4   8  14        0.39        6.81     17.59 o 
  -6   9  14       95.82       96.35     34.98 o 
  -5   9  14       11.27        5.12     24.68 o 
  -4   9  14       35.78       37.61     24.65 o 
  -3   9  14       27.55       26.02     22.71 o 
  -2   9  14        0.00      -17.66     17.32 o 
  -1   9  14       20.81       17.57     21.06 o 
   0   9  14        0.90      -19.07     12.72 o 
   1   9  14        0.79        4.59     11.68 o 
   2   9  14      119.87      112.70     17.83 o 
   3   9  14      124.70       91.57     23.23 o 
  -5  10  14       11.60       29.53     28.76 o 
  -4  10  14        2.88        6.32     22.65 o 
  -3  10  14      233.78      226.97     41.12 o 
  -2  10  14        9.19        2.12     22.08 o 
  -1  10  14       36.77       41.02     18.87 o 
   0  10  14       52.72       62.83     21.16 o 
   1  10  14       19.78        8.05     11.60 o 
   2  10  14        9.61        5.01     12.06 o 
   3  10  14       11.70      -27.65     30.78 o 
  -4  11  14      203.22      236.94     45.09 o 
  -3  11  14       15.95       17.53     25.70 o 
  -2  11  14       79.01       19.93     22.78 o 
  -1  11  14       20.93      -12.75     15.67 o 
   0  11  14        4.00      -18.57     14.35 o 
   1  11  14       46.70       23.05     18.14 o 
   2  11  14       38.19       30.55     27.94 o 
  -3  12  14       90.34       97.34     37.69 o 
  -2  12  14        0.01       -0.29     24.18 o 
  -1  12  14      100.06       61.54     22.96 o 
   0  12  14        0.68       24.14     19.63 o 
   1  12  14       26.14       -5.27     33.75 o 
  -5   0  15      145.52      158.83     28.94 o 
  -3   0  15       25.36       29.43     16.61 o 
  -1   0  15       22.12       14.60     14.45 o 
   1   0  15     1715.82     1646.55     76.64 o 
   3   0  15      979.75     1025.65     96.53 o 
   5   0  15       26.64       55.94     30.61 o 
  -5   1  15      167.45      157.16     29.84 o 
  -4   1  15      153.03      143.13     19.02 o 
  -3   1  15        7.93       -1.95     10.59 o 
  -2   1  15       17.89       10.18     11.15 o 
  -1   1  15        0.28        0.70      9.40 o 
   0   1  15        6.78        8.63      9.65 o 
   1   1  15       63.77       96.59     17.06 o 
   2   1  15      370.58      362.44     27.87 o 
   3   1  15      205.96      217.51     39.48 o 
   4   1  15        4.28       27.65     16.64 o 
   5   1  15       18.52       40.80     16.21 o 
  -6   2  15      158.31      162.49     32.29 o 
  -5   2  15       38.42       13.28     19.93 o 
  -4   2  15       73.15       57.51     15.37 o 
  -3   2  15      153.83      171.00     41.12 o 
  -2   2  15      570.04      478.38     28.30 o 
  -1   2  15      155.48      146.55     18.97 o 
   0   2  15       17.51       16.29     11.56 o 
   1   2  15      553.85      533.09     32.41 o 
   2   2  15     1002.47     1070.90     36.16 o 
   3   2  15      357.86      327.97     27.39 o 
   4   2  15       66.28       59.52     13.10 o 
   5   2  15        0.43       21.34     10.68 o 
  -6   3  15       32.91       61.29     25.49 o 
  -5   3  15        0.84       -5.44     17.31 o 
  -4   3  15      162.22      118.19     28.24 o 
  -3   3  15       35.57       34.49     13.28 o 
  -2   3  15        2.72       21.03     13.16 o 
  -1   3  15       87.96       80.87     15.30 o 
   0   3  15        0.09       -3.61      8.86 o 
   1   3  15      490.32      495.75     31.34 o 
   2   3  15        4.63       19.17      9.68 o 
   3   3  15       16.95       11.73      8.52 o 
   4   3  15        4.61       21.06      9.61 o 
   5   3  15       22.21       39.18     12.31 o 
  -7   4  15       26.91       -5.75     23.07 o 
  -6   4  15        0.72       -6.97     19.34 o 
  -5   4  15        3.59      -23.22     15.48 o 
  -4   4  15        3.05       -0.64     17.38 o 
  -3   4  15        2.51       -5.50     17.65 o 
  -2   4  15      174.85      170.01     22.95 o 
  -1   4  15      451.29      374.57     27.13 o 
   0   4  15      602.38      595.86     32.51 o 
   1   4  15      103.95       81.87     16.34 o 
   2   4  15       76.67       92.69     29.44 o 
   3   4  15       26.65       17.01     10.47 o 
   4   4  15       34.14       25.30     15.83 o 
   5   4  15       43.76       56.99     16.18 o 
  -7   5  15       15.26        2.69     23.46 o 
  -6   5  15       23.73        7.15     22.80 o 
  -5   5  15       87.84       56.08     27.32 o 
  -4   5  15      210.89      171.52     34.03 o 
  -3   5  15      608.66      633.81     53.76 o 
  -2   5  15       26.04        0.05     14.40 o 
  -1   5  15       53.24       65.76     14.91 o 
   0   5  15      150.25      189.29     22.06 o 
   1   5  15       94.59       69.73     20.29 o 
   2   5  15        2.03       13.21      9.75 o 
   3   5  15       35.01       22.65     10.69 o 
   4   5  15        3.10        3.18     10.08 o 
  -6   6  15        3.98        7.33     24.54 o 
  -5   6  15        1.15       -4.34     18.96 o 
  -4   6  15       50.92       54.59     26.10 o 
  -3   6  15        7.14        0.70     19.80 o 
  -2   6  15       95.73      112.53     29.97 o 
  -1   6  15       41.68       57.49     16.78 o 
   0   6  15      175.71      185.96     21.73 o 
   1   6  15       33.24       26.55     11.22 o 
   2   6  15        8.52       12.59     10.92 o 
   3   6  15       30.64       19.96     11.63 o 
   4   6  15        7.29       12.91     13.75 o 
  -6   7  15        7.87        3.08     23.64 o 
  -5   7  15       37.93       13.70     24.42 o 
  -4   7  15       68.91       54.05     26.91 o 
  -3   7  15       11.07      -22.60     15.07 o 
  -2   7  15       19.16       19.41     21.19 o 
  -1   7  15      123.85      111.30     29.92 o 
   0   7  15       84.68       90.62     18.32 o 
   1   7  15       28.00       38.60     16.07 o 
   2   7  15       17.74       18.57     14.51 o 
   3   7  15       74.88       75.63     20.21 o 
   4   7  15        0.13        0.76     15.97 o 
  -6   8  15      131.28      126.50     37.35 o 
  -5   8  15       67.41      103.85     35.26 o 
  -4   8  15       73.34      136.69     34.29 o 
  -3   8  15       23.18       22.07     22.73 o 
  -2   8  15      214.21      261.28     39.90 o 
  -1   8  15       43.78       59.27     25.99 o 
   0   8  15       16.20       26.87     13.05 o 
   1   8  15       90.59      103.99     23.04 o 
   2   8  15       11.49       12.15     11.31 o 
   3   8  15        1.97       32.82     12.23 o 
  -5   9  15        0.04        0.53     25.31 o 
  -4   9  15       10.31       12.50     25.22 o 
  -3   9  15       15.85      -14.25     19.78 o 
  -2   9  15       93.94       58.61     27.89 o 
  -1   9  15       11.99       18.58     21.38 o 
   0   9  15      104.51       45.84     22.71 o 
   1   9  15       20.36       20.73     23.78 o 
   2   9  15        0.16        8.39     11.04 o 
   3   9  15        3.74       14.14     17.32 o 
  -4  10  15       29.46       44.77     29.34 o 
  -3  10  15       13.14       13.94     25.57 o 
  -2  10  15      202.55      249.12     42.99 o 
  -1  10  15        5.09      -18.11     17.25 o 
   0  10  15        8.61      -14.01     15.95 o 
   1  10  15       30.12        2.20     16.83 o 
   2  10  15        3.02        6.92     12.18 o 
  -3  11  15      119.08       79.05     33.46 o 
  -2  11  15       28.82        9.61     24.26 o 
  -1  11  15       37.34       55.79     27.30 o 
   0  11  15       65.70       42.09     37.04 o 
   1  11  15        2.83      -17.88     16.82 o 
  -2  12  15        3.20       12.93     25.18 o 
  -1  12  15       10.78       23.92     26.40 o 
  -4   0  16      772.54      832.98     52.02 o 
  -2   0  16        7.20       14.08     15.76 o 
   0   0  16        3.38       29.70     16.96 o 
   2   0  16       33.79       30.69     14.83 o 
   4   0  16      450.14      401.95     34.14 o 
  -5   1  16       82.23       88.14     26.73 o 
  -4   1  16        9.34        5.89     13.87 o 
  -3   1  16       62.20       65.94     15.48 o 
  -2   1  16       76.36       88.15     19.29 o 
  -1   1  16       53.60       36.13     12.82 o 
   0   1  16       92.60       97.28     16.76 o 
   1   1  16        9.34       19.33     10.94 o 
   2   1  16       32.33       61.38     15.65 o 
   3   1  16      222.14      243.16     25.30 o 
   4   1  16      107.73      139.28     18.19 o 
  -6   2  16       12.34       13.36     22.03 o 
  -5   2  16       35.11       36.78     22.35 o 
  -4   2  16      232.80      216.46     34.00 o 
  -3   2  16       23.67       23.39     12.45 o 
  -2   2  16      428.66      407.90     28.50 o 
  -1   2  16       29.07       34.27     12.36 o 
   0   2  16        2.09       11.11     10.59 o 
   1   2  16        0.26       10.17     10.24 o 
   2   2  16       25.96       25.62     21.95 o 
   3   2  16       17.33       34.40     11.86 o 
   4   2  16        9.92       26.08     14.63 o 
  -6   3  16        2.14      -13.95     19.82 o 
  -5   3  16       40.14       48.48     24.91 o 
  -4   3  16      123.44       85.92     26.72 o 
  -3   3  16      294.02      297.16     25.15 o 
  -2   3  16       41.90       28.76     11.75 o 
  -1   3  16        0.73       12.82     10.46 o 
   0   3  16      185.25      155.94     20.35 o 
   1   3  16      243.75      282.53     26.08 o 
   2   3  16      143.63      159.54     21.72 o 
   3   3  16      220.50      209.63     20.27 o 
   4   3  16       23.25       44.65     12.50 o 
  -6   4  16        9.32        7.93     22.17 o 
  -5   4  16       42.75       29.19     24.50 o 
  -4   4  16       10.77        1.21     18.81 o 
  -3   4  16       22.28       24.33     22.52 o 
  -2   4  16       79.01       93.28     17.06 o 
  -1   4  16      362.90      399.12     29.15 o 
   0   4  16      182.01      194.22     22.33 o 
   1   4  16      167.01      156.74     41.31 o 
   2   4  16        4.93       -0.64      9.19 o 
   3   4  16      111.71      103.53     16.11 o 
   4   4  16       11.02       29.75     12.23 o 
  -6   5  16       32.12       43.74     27.81 o 
  -5   5  16       75.02       57.90     26.72 o 
  -4   5  16        0.40      -18.78     12.52 o 
  -3   5  16      203.28      224.67     37.47 o 
  -2   5  16        0.62        2.48     10.76 o 
  -1   5  16        0.70       10.59      9.75 o 
   0   5  16       11.20        4.16     10.60 o 
   1   5  16       16.82       23.10     23.55 o 
   2   5  16       17.58        7.34     10.92 o 
   3   5  16        1.63       13.34     12.36 o 
   4   5  16        1.55       13.36     10.94 o 
  -6   6  16        6.75       -2.68     22.43 o 
  -5   6  16        4.85       11.91     25.01 o 
  -4   6  16       91.26       97.84     29.81 o 
  -3   6  16        3.20        1.42     20.56 o 
  -2   6  16       25.04       -1.70     19.35 o 
  -1   6  16       24.33       30.59     19.64 o 
   0   6  16       35.41       69.59     16.81 o 
   1   6  16       15.00        7.80     10.79 o 
   2   6  16        8.38       17.81     16.12 o 
   3   6  16       20.51       38.47     19.09 o 
   4   6  16       10.34       11.44     18.18 o 
  -6   7  16       26.59       33.48     27.96 o 
  -5   7  16        0.64      -24.93     20.19 o 
  -4   7  16       92.79      126.24     35.01 o 
  -3   7  16      161.10      176.39     36.35 o 
  -2   7  16      105.58      130.15     32.86 o 
  -1   7  16      191.39      154.89     33.00 o 
   0   7  16        3.27       -0.06     10.66 o 
   1   7  16        0.14       -0.69     10.78 o 
   2   7  16       88.35       83.82     20.19 o 
   3   7  16        6.58       23.41     13.10 o 
  -5   8  16        1.53      -32.67     22.08 o 
  -4   8  16       75.11       75.71     31.52 o 
  -3   8  16        1.62        9.50     21.25 o 
  -2   8  16      149.87      201.80     38.82 o 
  -1   8  16        7.42       -4.44     19.51 o 
   0   8  16       28.33       15.50     13.03 o 
   1   8  16        0.99       13.84     12.75 o 
   2   8  16        0.19        3.40     14.13 o 
   3   8  16        8.75       11.07     12.33 o 
  -4   9  16        8.26       11.39     24.77 o 
  -3   9  16       73.39       83.07     31.56 o 
  -2   9  16       21.76       22.43     23.44 o 
  -1   9  16      197.48      123.99     32.93 o 
   0   9  16        3.52       -9.71     18.37 o 
   1   9  16      101.26      104.53     20.71 o 
   2   9  16       16.84       27.66     13.86 o 
  -4  10  16       17.42       44.12     30.70 o 
  -3  10  16       52.08       65.46     31.92 o 
  -2  10  16      186.10      196.25     40.49 o 
  -1  10  16       17.50       49.88     27.20 o 
   0  10  16       41.70       38.00     24.44 o 
   1  10  16        0.46      -12.64     33.37 o 
  -2  11  16        2.74       13.37     26.81 o 
  -1  11  16       18.39       18.53     24.93 o 
   0  11  16       10.81       24.82     24.04 o 
  -3   0  17      416.87      401.16     40.92 o 
  -1   0  17       12.70       10.08     15.53 o 
   1   0  17       96.79      139.91     31.04 o 
   3   0  17       13.48       13.45     15.29 o 
  -5   1  17        4.84      -15.01     17.19 o 
  -4   1  17        2.77        4.43     23.66 o 
  -3   1  17       33.24       41.85     19.59 o 
  -2   1  17       89.55       90.52     17.46 o 
  -1   1  17       21.46       37.82     13.71 o 
   0   1  17      123.62      111.71     18.56 o 
   1   1  17        0.26        9.70     10.53 o 
   2   1  17        5.72        5.91      9.41 o 
   3   1  17       18.44       31.97     11.98 o 
   4   1  17        9.63       14.62     12.28 o 
  -6   2  17        0.42      -11.74     20.42 o 
  -5   2  17       10.71       23.61     22.47 o 
  -4   2  17       11.45      -24.69     16.46 o 
  -3   2  17       13.90       12.38     12.07 o 
  -2   2  17       26.07       29.55     12.95 o 
  -1   2  17       37.53       40.11     13.28 o 
   0   2  17        4.87        0.53     10.08 o 
   1   2  17       11.26       31.05     12.48 o 
   2   2  17        0.66       12.07     11.51 o 
   3   2  17        3.81        1.29     12.99 o 
   4   2  17        9.16        5.68     13.46 o 
  -6   3  17       75.06       54.60     27.82 o 
  -5   3  17       10.63      -14.64     20.13 o 
  -4   3  17       46.97       70.08     25.55 o 
  -3   3  17        8.17       16.24     11.27 o 
  -2   3  17      227.17      271.11     25.94 o 
  -1   3  17      158.65      158.28     21.54 o 
   0   3  17        0.88        6.73     11.89 o 
   1   3  17        2.84       21.23     11.23 o 
   2   3  17        7.80       18.71     10.91 o 
   3   3  17       31.92       22.25     20.35 o 
   4   3  17       53.56       72.65     26.48 o 
  -6   4  17       17.34      -23.59     19.82 o 
  -5   4  17       12.60        0.20     22.06 o 
  -4   4  17       36.92       64.17     26.88 o 
  -3   4  17       16.39       17.37     20.68 o 
  -2   4  17      222.94      217.80     23.03 o 
  -1   4  17       20.63       28.43     12.69 o 
   0   4  17        2.24       12.47     18.92 o 
   1   4  17       26.96       46.14     15.56 o 
   2   4  17       77.19       82.81     28.97 o 
   3   4  17       48.26       56.03     15.24 o 
  -6   5  17        3.97      -30.08     20.05 o 
  -5   5  17      103.50      141.96     35.39 o 
  -4   5  17       38.56       42.53     25.24 o 
  -3   5  17        3.00       15.64     20.40 o 
  -2   5  17       15.27       34.24     23.21 o 
  -1   5  17       28.24       68.00     16.78 o 
   0   5  17        0.02        9.64     11.17 o 
   1   5  17        0.07       23.12     12.88 o 
   2   5  17       83.07      134.36     29.68 o 
   3   5  17       81.42      103.60     20.08 o 
  -5   6  17        5.30       10.47     23.38 o 
  -4   6  17        1.55        7.20     22.87 o 
  -3   6  17       76.86       67.36     28.53 o 
  -2   6  17        9.96        9.29     20.63 o 
  -1   6  17       19.17       23.78     14.50 o 
   0   6  17      118.75      116.79     19.82 o 
   1   6  17      137.38      148.54     24.09 o 
   2   6  17        0.74       13.39     11.08 o 
   3   6  17       26.99       46.23     16.48 o 
  -5   7  17       33.95       55.10     29.93 o 
  -4   7  17       71.79       36.97     27.87 o 
  -3   7  17        2.15      -29.06     19.37 o 
  -2   7  17        1.11        5.64     17.67 o 
  -1   7  17       25.76       21.82     21.28 o 
   0   7  17      206.34      211.40     24.92 o 
   1   7  17       26.14       16.09     12.92 o 
   2   7  17        5.89       19.03     13.17 o 
  -4   8  17       59.09      -10.68     24.68 o 
  -3   8  17       58.92       91.56     32.60 o 
  -2   8  17        7.60        3.30     19.68 o 
  -1   8  17       72.92      122.00     32.27 o 
   0   8  17        0.56       -4.85     17.28 o 
   1   8  17       34.83       40.29     16.18 o 
   2   8  17       40.92       32.95     15.17 o 
  -4   9  17       38.48       25.67     27.73 o 
  -3   9  17       94.69       80.36     31.46 o 
  -2   9  17       95.54      169.22     38.06 o 
  -1   9  17       67.49       83.20     30.89 o 
   0   9  17      137.25      158.59     35.43 o 
   1   9  17        1.12       -1.54     14.15 o 
  -2  10  17       18.29       25.58     26.16 o 
  -1  10  17        2.63       -4.15     20.41 o 
   0  10  17        0.02        3.80     21.35 o 
  -4   0  18        3.03        6.08     15.52 o 
  -2   0  18       22.65       37.47     19.47 o 
   0   0  18       15.29       10.42     16.72 o 
   2   0  18       87.45      116.73     28.12 o 
  -5   1  18        2.25      -11.41     19.07 o 
  -4   1  18        2.09       14.83     12.43 o 
  -3   1  18       71.39       62.91     16.27 o 
  -2   1  18      230.53      212.30     23.48 o 
  -1   1  18       33.80       32.17     13.50 o 
   0   1  18      197.58      228.04     24.92 o 
   1   1  18       17.65       33.27     13.60 o 
   2   1  18        0.01       17.02     10.61 o 
   3   1  18       18.41       24.20     12.70 o 
  -5   2  18       16.35      -19.45     17.43 o 
  -4   2  18       44.42       65.25     26.11 o 
  -3   2  18        0.55       12.85     12.56 o 
  -2   2  18       36.47       38.08     13.87 o 
  -1   2  18      133.68      169.31     22.28 o 
   0   2  18        4.58       -4.57     10.32 o 
   1   2  18       22.01       33.29     13.30 o 
   2   2  18        5.87       17.73     15.92 o 
   3   2  18        1.40       15.25     11.43 o 
  -6   3  18        6.52      -25.14     20.83 o 
  -5   3  18       50.14       42.87     26.26 o 
  -4   3  18       17.77       29.15     22.61 o 
  -3   3  18       71.25       48.76     23.45 o 
  -2   3  18       42.99       39.61     14.09 o 
  -1   3  18       34.79       41.29     14.20 o 
   0   3  18       56.93       59.22     25.77 o 
   1   3  18       29.64       21.14     12.56 o 
   2   3  18        6.01       12.77     12.96 o 
   3   3  18        0.26       14.99     19.73 o 
  -5   4  18       24.99       -1.50     22.17 o 
  -4   4  18        4.73        0.92     20.42 o 
  -3   4  18        0.82       -1.61     19.97 o 
  -2   4  18        1.00       16.90     12.01 o 
  -1   4  18      251.87      303.25     27.75 o 
   0   4  18       28.05       30.13     12.79 o 
   1   4  18       93.39      110.17     32.46 o 
   2   4  18        0.02       14.27     28.39 o 
   3   4  18       24.53       34.38     13.93 o 
  -5   5  18        0.49      -10.99     22.36 o 
  -4   5  18       13.22        6.61     22.53 o 
  -3   5  18       20.80       42.76     24.73 o 
  -2   5  18       81.31       97.00     29.31 o 
  -1   5  18        1.53       10.04     10.73 o 
   0   5  18        4.95       17.73     12.29 o 
   1   5  18       11.96       32.59     14.05 o 
   2   5  18       91.90       93.66     19.51 o 
  -5   6  18       10.66       -2.75     24.71 o 
  -4   6  18       24.30       -6.93     24.07 o 
  -3   6  18       10.67        7.67     23.40 o 
  -2   6  18      131.82      164.35     35.74 o 
  -1   6  18       39.56       93.14     47.17 o 
   0   6  18       15.11       38.02     39.66 o 
   1   6  18       50.17       58.02     17.12 o 
   2   6  18       21.24       10.78     16.70 o 
  -4   7  18        3.07        9.27     25.15 o 
  -3   7  18       17.39       25.07     26.77 o 
  -2   7  18        8.74      -11.31     18.06 o 
  -1   7  18       29.20       13.12     20.67 o 
   0   7  18       36.31       22.76     16.34 o 
   1   7  18       26.95       45.29     17.21 o 
  -3   8  18        7.92      -23.36     21.52 o 
  -2   8  18       34.18      -10.37     20.79 o 
  -1   8  18       13.06       18.00     22.20 o 
   0   8  18       21.15       17.45     20.65 o 
   1   8  18       61.94       73.29     29.13 o 
  -2   9  18        2.46       -4.98     21.26 o 
  -1   9  18        3.45        8.86     20.27 o 
  -3   0  19       31.63       61.32     23.25 o 
  -1   0  19       22.80       33.21     19.83 o 
   1   0  19       35.27       53.71     22.82 o 
  -5   1  19        6.89       -6.78     19.26 o 
  -4   1  19        1.71       -2.35     12.70 o 
  -3   1  19       20.30       31.63     33.41 o 
  -2   1  19        5.85       27.61     13.35 o 
  -1   1  19       41.12       72.31     32.56 o 
   0   1  19       68.01       55.61     16.34 o 
   1   1  19       57.62      102.00     21.07 o 
   2   1  19        0.60       29.40     12.82 o 
  -5   2  19       56.96        9.15     22.22 o 
  -4   2  19      137.45      127.93     31.21 o 
  -3   2  19       55.48       89.07     18.57 o 
  -2   2  19        0.23        0.75     11.55 o 
  -1   2  19        2.95       14.54     11.69 o 
   0   2  19       64.78       60.49     23.02 o 
   1   2  19        8.08       15.50     10.99 o 
   2   2  19        3.30       22.74     12.64 o 
  -5   3  19       17.55       46.95     27.23 o 
  -4   3  19       42.35      105.61     31.68 o 
  -3   3  19        3.92        0.68     20.24 o 
  -2   3  19        0.88       19.50     12.31 o 
  -1   3  19        3.18       13.02     11.65 o 
   0   3  19       41.89       26.01     21.66 o 
   1   3  19       12.45       14.17     11.52 o 
   2   3  19        3.10       11.76     11.74 o 
  -5   4  19       22.58       38.20     26.92 o 
  -4   4  19       19.69       -5.56     21.31 o 
  -3   4  19        4.78       46.31     26.55 o 
  -2   4  19        6.25       30.65     16.56 o 
  -1   4  19       18.14       19.79     12.85 o 
   0   4  19      154.19      225.73     35.79 o 
   1   4  19        7.84       30.78     14.11 o 
   2   4  19        1.05       11.08     16.41 o 
  -4   5  19       54.23       46.37     27.07 o 
  -3   5  19        1.09       -0.97     20.38 o 
  -2   5  19        7.24       16.44     20.24 o 
  -1   5  19       26.12       23.57     13.84 o 
   0   5  19        0.35        4.06     11.22 o 
   1   5  19        6.33       35.65     14.57 o 
  -4   6  19        0.01       -3.33     22.93 o 
  -3   6  19      144.76      200.80     40.29 o 
  -2   6  19        3.44       39.79     24.65 o 
  -1   6  19       19.08       34.50     22.49 o 
   0   6  19        0.14       15.04     13.19 o 
   1   6  19       50.40       54.45     18.48 o 
  -3   7  19       87.08      118.49     35.07 o 
  -2   7  19      113.09       88.50     30.54 o 
  -1   7  19       40.85       70.08     27.83 o 
   0   7  19        0.36       19.62     14.06 o 
  -4   0  20        4.95       24.64     19.90 o 
  -2   0  20       10.51       49.30     22.55 o 
   0   0  20       15.81       34.30     20.34 o 
  -4   1  20       58.63       39.16     24.69 o 
  -3   1  20       49.75       62.64     17.65 o 
  -2   1  20      110.06      112.74     20.29 o 
  -1   1  20       88.04       90.10     51.78 o 
   0   1  20       11.60       19.04     14.28 o 
   1   1  20        8.58       13.84     13.87 o 
  -4   2  20        8.76       27.37     23.02 o 
  -3   2  20        5.82       37.85     16.12 o 
  -2   2  20        0.05       19.23     12.62 o 
  -1   2  20        7.36       24.08     14.12 o 
   0   2  20       14.16       24.23     14.16 o 
   1   2  20       14.31       12.56     12.62 o 
  -4   3  20       30.64       22.92     23.13 o 
  -3   3  20        4.29       -6.48     18.66 o 
  -2   3  20        4.33       34.89     14.90 o 
  -1   3  20        0.38       41.33     17.24 o 
   0   3  20        0.90       32.50     14.70 o 
   1   3  20       11.55        7.31     12.37 o 
  -3   4  20      165.75       95.78     31.16 o 
  -2   4  20       18.73       71.52     28.10 o 
  -1   4  20       31.67       49.64     15.60 o 
   0   4  20        0.73       19.13     13.43 o 
  -3   5  20        6.08       -4.59     20.85 o 
  -2   5  20        0.58      -17.02     19.24 o 
  -1   5  20       38.18       51.80     20.04 o 
   0   5  20       21.12       29.05     21.98 o 
  -3   0  21      409.21      413.34     48.09 o 
  -1   0  21      215.78      183.49     35.12 o 
  -3   1  21       17.27       55.80     16.65 o 
  -2   1  21       22.90       64.84     34.66 o 
  -1   1  21        1.71       27.34     13.86 o 
  -2   2  21       17.31       54.63     16.13 o 
  -1   2  21        8.48       33.12     15.44 o 
                                                 
